# Supplementary material for: ent-Pimarane and ent-Kaurane Diterpenes from Aldama discolor (Asteraceae) and Their Antiprotozoal Activity
Source: Molecules. 2016 Sep 15;21(9):1237. doi: 10.3390/molecules21091237 (PMC6274167; doi:10.3390/molecules21091237)
Supplement: Supplementary file 2 [file molecules-21-01237-s002.zip]

Archive with 47 entries (47 files):
- Fig_1H_NMR_S_11.pdf
- Fig_13C_NMR_S_11.pdf
- Fig_COSY_11.pdf
- Fig_HMBC_11.pdf
- Fig_HSQC_11.pdf
- Fig_NOESY_11.pdf
- Fig1_1H_NMR_S_12.pdf
- Fig1_MS_S_13.pdf
- Fig2_MS_S_14.pdf
- Fig2_NOE_13.eps
- Fig2_NOE_13-eps-converted-to.pdf
- Fig3_1H_NMR_S_13.pdf
- Fig4_13C_NMR_S_13.pdf
- Fig5_HSQC_S_13.pdf
- Fig6_HMBC_S_13.pdf
- Fig7_COSY_S_13.pdf
- Fig8_NOESY_S_13.pdf
- Fig9_1H_NMR_S_14.pdf
- Fig10_13C_NMR_S_14.pdf
- Fig11_HSQC_S_14.pdf
- Fig12_HMBC_S_14.pdf
- Fig13_COSY_S_14.pdf
- Fig14_NOESY_S_14.pdf
- Fig15_NOESY_S_14.pdf
- HMBC-kaurane.pdf
- HSQC-kaurane.pdf
- logo-ccby.eps
- logo-mdpi.eps
- logo-mdpi-eps-converted-to.pdf
- mdpi.bst
- mdpi.cls
- molecules-150415.aux
- molecules-150415.log
- molecules-150415.out
- molecules-150415.pdf
- molecules-150415.synctex.gz
- molecules-150415.tex
- NOESY-kaurane.pdf
- Supporting_Information.pdf
- Vd-Budlein-Chr-MS.pdf
- .DS_Store
- 13C-kaurane.pdf
- Compound-1.pdf
- Compound-2.pdf
- Compound-3.pdf
- Compound-4.pdf
- COSY-kaurane.pdf
