# Supplementary material for: ent-Pimarane and ent-Kaurane Diterpenes from Aldama discolor (Asteraceae) and Their Antiprotozoal Activity
Source: Molecules. 2016 Sep 15;21(9):1237. doi: 10.3390/molecules21091237 (PMC6274167; doi:10.3390/molecules21091237)
Supplement: Supplementary file 2 [file molecules-21-01237-s002.zip › molecules-150415.aux]

\relax 
\providecommand\hyper@newdestlabel[2]{}
\providecommand\HyperFirstAtBeginDocument{\AtBeginDocument}
\HyperFirstAtBeginDocument{\ifx\hyper@anchor\@undefined
\global\let\oldcontentsline\contentsline
\gdef\contentsline#1#2#3#4{\oldcontentsline{#1}{#2}{#3}}
\global\let\oldnewlabel\newlabel
\gdef\newlabel#1#2{\newlabelxx{#1}#2}
\gdef\newlabelxx#1#2#3#4#5#6{\oldnewlabel{#1}{{#2}{#3}}}
\AtEndDocument{\ifx\hyper@anchor\@undefined
\let\contentsline\oldcontentsline
\let\newlabel\oldnewlabel
\fi}
\fi}
\global\let\hyper@last\relax 
\gdef\HyperFirstAtBeginDocument#1{#1}
\providecommand\HyField@AuxAddToFields[1]{}
\providecommand\HyField@AuxAddToCoFields[2]{}
\@writefile{toc}{\contentsline {section}{\numberline {1}Supporting Information}{1}{section.1}}
\@writefile{lof}{\contentsline {figure}{\numberline {S1}{\ignorespaces (\textbf  {A}) LC-MS-chromatogram of the last fraction (elution with EtOAc) of the CC on silica gel of the dichloromethane extract of \textit  {A. discolor} leaves; (\textbf  {B}) +ESI-MS of its major compound, budlein A. \unhbox \voidb@x \hbox {[M + H]$^+$:} 375.1436 (C$_{20}$H$_{23}$O$_7$).\relax }}{1}{figure.1}}
\providecommand*\caption@xref[2]{\@setref\relax\@undefined{#1}}
\newlabel{Vd-Budlein-Chr-MS}{{S1}{1}{(\textbf {A}) LC-MS-chromatogram of the last fraction (elution with EtOAc) of the CC on silica gel of the dichloromethane extract of \textit {A. discolor} leaves; (\textbf {B}) +ESI-MS of its major compound, budlein A. \mbox {[M + H]$^+$:} 375.1436 (C$_{20}$H$_{23}$O$_7$).\relax }{figure.1}{}}
\@writefile{lof}{\contentsline {figure}{\numberline {S2}{\ignorespaces +ESI-QqTOF-MS chromatogram (\textbf  {A}); UV spectrum (\textbf  {B}); +ESI-MS (\textbf  {C}) of compound \textbf  {1}, \unhbox \voidb@x \hbox {[M + H]$^+$:} 305.2494 (C$_{20}$H$_{33}$O$_2$) and [M + Na]$^+$: 327.2322 (C$_{20}$H$_{32}$O$_2$Na). Internal calibrant sodium formiate: 12.6 min.\relax }}{1}{figure.2}}
\newlabel{Compound-2}{{S2}{1}{+ESI-QqTOF-MS chromatogram (\textbf {A}); UV spectrum (\textbf {B}); +ESI-MS (\textbf {C}) of compound \textbf {1}, \mbox {[M + H]$^+$:} 305.2494 (C$_{20}$H$_{33}$O$_2$) and [M + Na]$^+$: 327.2322 (C$_{20}$H$_{32}$O$_2$Na). Internal calibrant sodium formiate: 12.6 min.\relax }{figure.2}{}}
\@writefile{lof}{\contentsline {figure}{\numberline {S3}{\ignorespaces $^1$H NMR spectrum of compound \textbf  {1} (CDCl$_3$, 600 MHz). $^\ast $-CH$ _3$ protons from acetone.\relax }}{2}{figure.3}}
\newlabel{Fig1_1H_NMR_S_12}{{S3}{2}{$^1$H NMR spectrum of compound \textbf {1} (CDCl$_3$, 600 MHz). $^\ast $-CH$ _3$ protons from acetone.\relax }{figure.3}{}}
\@writefile{lof}{\contentsline {figure}{\numberline {S4}{\ignorespaces $^{13}$C NMR spectrum of compound \textbf  {1} (CDCl$_3$, 150 MHz). $^\ast $-CH$ _3$ from acetone.\relax }}{2}{figure.4}}
\newlabel{13C-kaurane}{{S4}{2}{$^{13}$C NMR spectrum of compound \textbf {1} (CDCl$_3$, 150 MHz). $^\ast $-CH$ _3$ from acetone.\relax }{figure.4}{}}
\@writefile{lof}{\contentsline {figure}{\numberline {S5}{\ignorespaces $^1$H/$^{13}$-HSQC spectrum of compound \textbf  {1} (600/150 MHz, CDCl$_{3}$).\relax }}{3}{figure.5}}
\newlabel{HSQC-kaurane}{{S5}{3}{$^1$H/$^{13}$-HSQC spectrum of compound \textbf {1} (600/150 MHz, CDCl$_{3}$).\relax }{figure.5}{}}
\@writefile{lof}{\contentsline {figure}{\numberline {S6}{\ignorespaces $^1$H/$^{13}$-HMBC spectrum of compound \textbf  {1} (600/150 MHz, CDCl$_{3}$).\relax }}{3}{figure.6}}
\newlabel{HMBC-kaurane}{{S6}{3}{$^1$H/$^{13}$-HMBC spectrum of compound \textbf {1} (600/150 MHz, CDCl$_{3}$).\relax }{figure.6}{}}
\@writefile{lof}{\contentsline {figure}{\numberline {S7}{\ignorespaces $^1$H/$^1$H-COSY spectrum of compound \textbf  {1} (600 MHz, CDCl$_{3}$).\relax }}{4}{figure.7}}
\newlabel{COSY-kaurane}{{S7}{4}{$^1$H/$^1$H-COSY spectrum of compound \textbf {1} (600 MHz, CDCl$_{3}$).\relax }{figure.7}{}}
\@writefile{lof}{\contentsline {figure}{\numberline {S8}{\ignorespaces $^1$H/$^1$H-NOESY spectrum of compound \textbf  {1} (600 MHz, CDCl$_{3}$).\relax }}{4}{figure.8}}
\newlabel{NOESY-kaurane}{{S8}{4}{$^1$H/$^1$H-NOESY spectrum of compound \textbf {1} (600 MHz, CDCl$_{3}$).\relax }{figure.8}{}}
\@writefile{lof}{\contentsline {figure}{\numberline {S9}{\ignorespaces +ESI-QqTOF-MS chromatogram (\textbf  {A}); UV spectrum (\textbf  {B}); +ESI-MS (\textbf  {C}) and +ESI-MS2 (\textbf  {D}) spectra of compound \textbf  {2}, [M + H]$^+$: 303.2346 (C$_{20}$H$_{31}$O$_2$). Internal calibrant sodium formiate: 12.6 min.\relax }}{5}{figure.9}}
\newlabel{Compound-1}{{S9}{5}{+ESI-QqTOF-MS chromatogram (\textbf {A}); UV spectrum (\textbf {B}); +ESI-MS (\textbf {C}) and +ESI-MS2 (\textbf {D}) spectra of compound \textbf {2}, [M + H]$^+$: 303.2346 (C$_{20}$H$_{31}$O$_2$). Internal calibrant sodium formiate: 12.6 min.\relax }{figure.9}{}}
\@writefile{lof}{\contentsline {figure}{\numberline {S10}{\ignorespaces $^1$H NMR spectrum of compound \textbf  {2} (CDCl$_3$, 600 MHz). $^\ast $-CH$ _3$ protons from acetone.\relax }}{5}{figure.10}}
\newlabel{Fig_1H_NMR_S_11}{{S10}{5}{$^1$H NMR spectrum of compound \textbf {2} (CDCl$_3$, 600 MHz). $^\ast $-CH$ _3$ protons from acetone.\relax }{figure.10}{}}
\@writefile{lof}{\contentsline {figure}{\numberline {S11}{\ignorespaces $^{13}$C NMR spectrum of compound \textbf  {2} (CDCl$_3$, 150 MHz). $^\ast $-CH$ _3$ from acetone.\relax }}{6}{figure.11}}
\newlabel{Fig_13C_NMR_S_11}{{S11}{6}{$^{13}$C NMR spectrum of compound \textbf {2} (CDCl$_3$, 150 MHz). $^\ast $-CH$ _3$ from acetone.\relax }{figure.11}{}}
\@writefile{lof}{\contentsline {figure}{\numberline {S12}{\ignorespaces $^1$H/$^{13}$-HSQC spectrum of compound \textbf  {2} (600/150 MHz, CDCl$_{3}$).\relax }}{6}{figure.12}}
\newlabel{Fig_HSQC_11}{{S12}{6}{$^1$H/$^{13}$-HSQC spectrum of compound \textbf {2} (600/150 MHz, CDCl$_{3}$).\relax }{figure.12}{}}
\@writefile{lof}{\contentsline {figure}{\numberline {S13}{\ignorespaces $^1$H/$^{13}$-HMBC spectrum of compound \textbf  {2} (600/150 MHz, CDCl$_{3}$).\relax }}{7}{figure.13}}
\newlabel{Fig_HMBC_11}{{S13}{7}{$^1$H/$^{13}$-HMBC spectrum of compound \textbf {2} (600/150 MHz, CDCl$_{3}$).\relax }{figure.13}{}}
\@writefile{lof}{\contentsline {figure}{\numberline {S14}{\ignorespaces $^1$H/$^1$H-COSY spectrum of compound \textbf  {2} (600 MHz, CDCl$_{3}$).\relax }}{7}{figure.14}}
\newlabel{Fig_COSY_11}{{S14}{7}{$^1$H/$^1$H-COSY spectrum of compound \textbf {2} (600 MHz, CDCl$_{3}$).\relax }{figure.14}{}}
\@writefile{lof}{\contentsline {figure}{\numberline {S15}{\ignorespaces $^1$H/$^1$H-NOESY spectrum of compound \textbf  {2} (600 MHz, CDCl$_{3}$). Cross-correlated peak (red circle) enabled the determination of the stereochemistry at C-13.\relax }}{8}{figure.15}}
\newlabel{Fig_NOESY_11}{{S15}{8}{$^1$H/$^1$H-NOESY spectrum of compound \textbf {2} (600 MHz, CDCl$_{3}$). Cross-correlated peak (red circle) enabled the determination of the stereochemistry at C-13.\relax }{figure.15}{}}
\@writefile{lof}{\contentsline {figure}{\numberline {S16}{\ignorespaces +ESI-QqTOF-MS chromatogram (\textbf  {A}); UV spectrum (\textbf  {B}); +ESI-MS (\textbf  {C}) and +ESI-MS2 (\textbf  {D}) spectra of compound \textbf  {3}, [M + H]$^+$: 303.2332 (C$_{20}$H$_{31}$O$_2$). Internal calibrant sodium formiate: 12.6 min.\relax }}{8}{figure.16}}
\newlabel{Compound-4}{{S16}{8}{+ESI-QqTOF-MS chromatogram (\textbf {A}); UV spectrum (\textbf {B}); +ESI-MS (\textbf {C}) and +ESI-MS2 (\textbf {D}) spectra of compound \textbf {3}, [M + H]$^+$: 303.2332 (C$_{20}$H$_{31}$O$_2$). Internal calibrant sodium formiate: 12.6 min.\relax }{figure.16}{}}
\@writefile{lof}{\contentsline {figure}{\numberline {S17}{\ignorespaces $^1$H NMR spectrum of compound \textbf  {3} (CDCl$_3$, 600 MHz).\relax }}{9}{figure.17}}
\newlabel{Fig9_1H_NMR_S_14}{{S17}{9}{$^1$H NMR spectrum of compound \textbf {3} (CDCl$_3$, 600 MHz).\relax }{figure.17}{}}
\@writefile{lof}{\contentsline {figure}{\numberline {S18}{\ignorespaces $^{13}$C NMR spectrum of compound \textbf  {3} (CDCl$_3$, 150 MHz).\relax }}{9}{figure.18}}
\newlabel{Fig10_13C_NMR_S_14}{{S18}{9}{$^{13}$C NMR spectrum of compound \textbf {3} (CDCl$_3$, 150 MHz).\relax }{figure.18}{}}
\@writefile{lof}{\contentsline {figure}{\numberline {S19}{\ignorespaces $^1$H/$^{13}$-HSQC spectrum of compound \textbf  {3} (600/150 MHz, CDCl$_{3}$).\relax }}{10}{figure.19}}
\newlabel{Fig11_HSQC_S_14}{{S19}{10}{$^1$H/$^{13}$-HSQC spectrum of compound \textbf {3} (600/150 MHz, CDCl$_{3}$).\relax }{figure.19}{}}
\@writefile{lof}{\contentsline {figure}{\numberline {S20}{\ignorespaces $^1$H/$^{13}$-HMBC spectrum of compound \textbf  {3} (600/150 MHz, CDCl$_{3}$).\relax }}{10}{figure.20}}
\newlabel{Fig12_HMBC_S_14}{{S20}{10}{$^1$H/$^{13}$-HMBC spectrum of compound \textbf {3} (600/150 MHz, CDCl$_{3}$).\relax }{figure.20}{}}
\@writefile{lof}{\contentsline {figure}{\numberline {S21}{\ignorespaces $^1$H/$^1$H-COSY spectrum of compound \textbf  {3} (600 MHz, CDCl$_{3}$).\relax }}{11}{figure.21}}
\newlabel{Fig13_COSY_S_14}{{S21}{11}{$^1$H/$^1$H-COSY spectrum of compound \textbf {3} (600 MHz, CDCl$_{3}$).\relax }{figure.21}{}}
\@writefile{lof}{\contentsline {figure}{\numberline {S22}{\ignorespaces Partial $^1$H/$^1$H-NOESY spectrum of compound \textbf  {3} (600 MHz, CDCl$_{3}$) highlighting correlations in the downfield region.\relax }}{11}{figure.22}}
\newlabel{Fig15_NOESY_S_14}{{S22}{11}{Partial $^1$H/$^1$H-NOESY spectrum of compound \textbf {3} (600 MHz, CDCl$_{3}$) highlighting correlations in the downfield region.\relax }{figure.22}{}}
\@writefile{lof}{\contentsline {figure}{\numberline {S23}{\ignorespaces Partial $^1$H/$^1$H-NOESY spectrum of compound \textbf  {3} (600 MHz, CDCl$_{3}$) showing correlations in the upfield region. Stereochemistry at C-13 in compound \textbf  {4} is justified by the NOE effects circled in\nobreakspace  {}red.\relax }}{12}{figure.23}}
\newlabel{Fig14_NOESY_S_14}{{S23}{12}{Partial $^1$H/$^1$H-NOESY spectrum of compound \textbf {3} (600 MHz, CDCl$_{3}$) showing correlations in the upfield region. Stereochemistry at C-13 in compound \textbf {4} is justified by the NOE effects circled in~red.\relax }{figure.23}{}}
\@writefile{lof}{\contentsline {figure}{\numberline {S24}{\ignorespaces +ESI-QqTOF-MS chromatogram (\textbf  {A}); UV spectrum (\textbf  {B}); +ESI-MS (\textbf  {C}) and +ESI-MS2 (\textbf  {D}) spectra of compound \textbf  {4}, [M + H]$^+$: 303.2369 (C$_{20}$H$_{31}$O$_2$). Internal calibrant sodium formiate: 12.6 min.\relax }}{12}{figure.24}}
\newlabel{Compound-3}{{S24}{12}{+ESI-QqTOF-MS chromatogram (\textbf {A}); UV spectrum (\textbf {B}); +ESI-MS (\textbf {C}) and +ESI-MS2 (\textbf {D}) spectra of compound \textbf {4}, [M + H]$^+$: 303.2369 (C$_{20}$H$_{31}$O$_2$). Internal calibrant sodium formiate: 12.6 min.\relax }{figure.24}{}}
\@writefile{lof}{\contentsline {figure}{\numberline {S25}{\ignorespaces $^1$H NMR spectrum of compound \textbf  {4} (CDCl$_3$, 600 MHz). $^\ast $-CH$ _3$ protons from acetone.\relax }}{13}{figure.25}}
\newlabel{Fig3_1H_NMR_S_13}{{S25}{13}{$^1$H NMR spectrum of compound \textbf {4} (CDCl$_3$, 600 MHz). $^\ast $-CH$ _3$ protons from acetone.\relax }{figure.25}{}}
\@writefile{lof}{\contentsline {figure}{\numberline {S26}{\ignorespaces $^{13}$C NMR spectrum of compound \textbf  {4} (CDCl$_3$, 150 MHz). $^\ast $-CH$ _3$ from acetone.\relax }}{13}{figure.26}}
\newlabel{Fig4_13C_NMR_S_13}{{S26}{13}{$^{13}$C NMR spectrum of compound \textbf {4} (CDCl$_3$, 150 MHz). $^\ast $-CH$ _3$ from acetone.\relax }{figure.26}{}}
\@writefile{lof}{\contentsline {figure}{\numberline {S27}{\ignorespaces $^1$H/$^{13}$C-HSQC spectrum of compound \textbf  {4} (600/150 MHz, CDCl$_{3}$).\relax }}{14}{figure.27}}
\newlabel{Fig5_HSQC_S_13}{{S27}{14}{$^1$H/$^{13}$C-HSQC spectrum of compound \textbf {4} (600/150 MHz, CDCl$_{3}$).\relax }{figure.27}{}}
\@writefile{lof}{\contentsline {figure}{\numberline {S28}{\ignorespaces $^1$H/$^{13}$C-HMBC spectrum of compound \textbf  {4} (600/150 MHz, CDCl$_{3}$).\relax }}{14}{figure.28}}
\newlabel{Fig6_HMBC_S_13}{{S28}{14}{$^1$H/$^{13}$C-HMBC spectrum of compound \textbf {4} (600/150 MHz, CDCl$_{3}$).\relax }{figure.28}{}}
\@writefile{lof}{\contentsline {figure}{\numberline {S29}{\ignorespaces $^1$H/$^1$H-COSY spectrum of compound \textbf  {4} (600 MHz, CDCl$_{3}$).\relax }}{15}{figure.29}}
\newlabel{Fig7_COSY_S_13}{{S29}{15}{$^1$H/$^1$H-COSY spectrum of compound \textbf {4} (600 MHz, CDCl$_{3}$).\relax }{figure.29}{}}
\@writefile{lof}{\contentsline {figure}{\numberline {S30}{\ignorespaces $^1$H/$^1$H-NOESY spectrum of compound \textbf  {4} (600 MHz, CDCl$_{3}$).\relax }}{15}{figure.30}}
\newlabel{Fig8_NOESY_S_13}{{S30}{15}{$^1$H/$^1$H-NOESY spectrum of compound \textbf {4} (600 MHz, CDCl$_{3}$).\relax }{figure.30}{}}
\newlabel{LastPage}{{}{15}{}{page.15}{}}
\xdef\lastpage@lastpage{15}
\xdef\lastpage@lastpageHy{15}
