# Supplementary material for: ent-Pimarane and ent-Kaurane Diterpenes from Aldama discolor (Asteraceae) and Their Antiprotozoal Activity
Source: Molecules. 2016 Sep 15;21(9):1237. doi: 10.3390/molecules21091237 (PMC6274167; doi:10.3390/molecules21091237)
Supplement: Supplementary file 2 [file molecules-21-01237-s002.zip › molecules-150415.log]

This is pdfTeX, Version 3.14159265-2.6-1.40.15 (TeX Live 2014/W32TeX) (preloaded format=pdflatex 2016.6.21)  15 SEP 2016 11:21
entering extended mode
 restricted \write18 enabled.
 %&-line parsing enabled.
**molecules-150415.tex
(./molecules-150415.tex
LaTeX2e <2014/05/01>
Babel <3.9k> and hyphenation patterns for 78 languages loaded.
(./mdpi.cls
Document Class: mdpi 2015/12/21 MDPI paper class
(c:/texlive/2014/texmf-dist/tex/latex/base/article.cls
Document Class: article 2007/10/19 v1.4h Standard LaTeX document class
(c:/texlive/2014/texmf-dist/tex/latex/base/size10.clo
File: size10.clo 2007/10/19 v1.4h Standard LaTeX file (size option)
)
\c@part=\count79
\c@section=\count80
\c@subsection=\count81
\c@subsubsection=\count82
\c@paragraph=\count83
\c@subparagraph=\count84
\c@figure=\count85
\c@table=\count86
\abovecaptionskip=\skip41
\belowcaptionskip=\skip42
\bibindent=\dimen102
)
(c:/texlive/2014/texmf-dist/tex/latex/base/fontenc.sty
Package: fontenc 2005/09/27 v1.99g Standard LaTeX package

(c:/texlive/2014/texmf-dist/tex/latex/base/t1enc.def
File: t1enc.def 2005/09/27 v1.99g Standard LaTeX file
LaTeX Font Info:    Redeclaring font encoding T1 on input line 43.
))
(c:/texlive/2014/texmf-dist/tex/latex/tools/calc.sty
Package: calc 2007/08/22 v4.3 Infix arithmetic (KKT,FJ)
\calc@Acount=\count87
\calc@Bcount=\count88
\calc@Adimen=\dimen103
\calc@Bdimen=\dimen104
\calc@Askip=\skip43
\calc@Bskip=\skip44
LaTeX Info: Redefining \setlength on input line 75.
LaTeX Info: Redefining \addtolength on input line 76.
\calc@Ccount=\count89
\calc@Cskip=\skip45
)
(c:/texlive/2014/texmf-dist/tex/latex/tools/indentfirst.sty
Package: indentfirst 1995/11/23 v1.03 Indent first paragraph (DPC)
)
(c:/texlive/2014/texmf-dist/tex/latex/fancyhdr/fancyhdr.sty
\fancy@headwidth=\skip46
\f@ncyO@elh=\skip47
\f@ncyO@erh=\skip48
\f@ncyO@olh=\skip49
\f@ncyO@orh=\skip50
\f@ncyO@elf=\skip51
\f@ncyO@erf=\skip52
\f@ncyO@olf=\skip53
\f@ncyO@orf=\skip54
)
(c:/texlive/2014/texmf-dist/tex/latex/graphics/graphicx.sty
Package: graphicx 2014/04/25 v1.0g Enhanced LaTeX Graphics (DPC,SPQR)

(c:/texlive/2014/texmf-dist/tex/latex/graphics/keyval.sty
Package: keyval 2014/05/08 v1.15 key=value parser (DPC)
\KV@toks@=\toks14
)
(c:/texlive/2014/texmf-dist/tex/latex/graphics/graphics.sty
Package: graphics 2009/02/05 v1.0o Standard LaTeX Graphics (DPC,SPQR)

(c:/texlive/2014/texmf-dist/tex/latex/graphics/trig.sty
Package: trig 1999/03/16 v1.09 sin cos tan (DPC)
)
(c:/texlive/2014/texmf-dist/tex/latex/latexconfig/graphics.cfg
File: graphics.cfg 2010/04/23 v1.9 graphics configuration of TeX Live
)
Package graphics Info: Driver file: pdftex.def on input line 91.

(c:/texlive/2014/texmf-dist/tex/latex/pdftex-def/pdftex.def
File: pdftex.def 2011/05/27 v0.06d Graphics/color for pdfTeX

(c:/texlive/2014/texmf-dist/tex/generic/oberdiek/infwarerr.sty
Package: infwarerr 2010/04/08 v1.3 Providing info/warning/error messages (HO)
)
(c:/texlive/2014/texmf-dist/tex/generic/oberdiek/ltxcmds.sty
Package: ltxcmds 2011/11/09 v1.22 LaTeX kernel commands for general use (HO)
)
\Gread@gobject=\count90
))
\Gin@req@height=\dimen105
\Gin@req@width=\dimen106
)
(c:/texlive/2014/texmf-dist/tex/latex/lastpage/lastpage.sty
Package: lastpage 2013/01/28 v1.2l Refers to last page's name (HMM; JPG)
)
(c:/texlive/2014/texmf-dist/tex/latex/base/ifthen.sty
Package: ifthen 2001/05/26 v1.1c Standard LaTeX ifthen package (DPC)
)
(c:/texlive/2014/texmf-dist/tex/latex/lineno/lineno.sty
Package: lineno 2005/11/02 line numbers on paragraphs v4.41
\linenopenalty=\count91
\output=\toks15
\linenoprevgraf=\count92
\linenumbersep=\dimen107
\linenumberwidth=\dimen108
\c@linenumber=\count93
\c@pagewiselinenumber=\count94
\c@LN@truepage=\count95
\c@internallinenumber=\count96
\c@internallinenumbers=\count97
\quotelinenumbersep=\dimen109
\bframerule=\dimen110
\bframesep=\dimen111
\bframebox=\box26
LaTeX Info: Redefining \\ on input line 3056.
)
(c:/texlive/2014/texmf-dist/tex/latex/float/float.sty
Package: float 2001/11/08 v1.3d Float enhancements (AL)
\c@float@type=\count98
\float@exts=\toks16
\float@box=\box27
\@float@everytoks=\toks17
\@floatcapt=\box28
)
(c:/texlive/2014/texmf-dist/tex/latex/amsmath/amsmath.sty
Package: amsmath 2013/01/14 v2.14 AMS math features
\@mathmargin=\skip55

For additional information on amsmath, use the `?' option.
(c:/texlive/2014/texmf-dist/tex/latex/amsmath/amstext.sty
Package: amstext 2000/06/29 v2.01

(c:/texlive/2014/texmf-dist/tex/latex/amsmath/amsgen.sty
File: amsgen.sty 1999/11/30 v2.0
\@emptytoks=\toks18
\ex@=\dimen112
))
(c:/texlive/2014/texmf-dist/tex/latex/amsmath/amsbsy.sty
Package: amsbsy 1999/11/29 v1.2d
\pmbraise@=\dimen113
)
(c:/texlive/2014/texmf-dist/tex/latex/amsmath/amsopn.sty
Package: amsopn 1999/12/14 v2.01 operator names
)
\inf@bad=\count99
LaTeX Info: Redefining \frac on input line 210.
\uproot@=\count100
\leftroot@=\count101
LaTeX Info: Redefining \overline on input line 306.
\classnum@=\count102
\DOTSCASE@=\count103
LaTeX Info: Redefining \ldots on input line 378.
LaTeX Info: Redefining \dots on input line 381.
LaTeX Info: Redefining \cdots on input line 466.
\Mathstrutbox@=\box29
\strutbox@=\box30
\big@size=\dimen114
LaTeX Font Info:    Redeclaring font encoding OML on input line 566.
LaTeX Font Info:    Redeclaring font encoding OMS on input line 567.
\macc@depth=\count104
\c@MaxMatrixCols=\count105
\dotsspace@=\muskip10
\c@parentequation=\count106
\dspbrk@lvl=\count107
\tag@help=\toks19
\row@=\count108
\column@=\count109
\maxfields@=\count110
\andhelp@=\toks20
\eqnshift@=\dimen115
\alignsep@=\dimen116
\tagshift@=\dimen117
\tagwidth@=\dimen118
\totwidth@=\dimen119
\lineht@=\dimen120
\@envbody=\toks21
\multlinegap=\skip56
\multlinetaggap=\skip57
\mathdisplay@stack=\toks22
LaTeX Info: Redefining \[ on input line 2665.
LaTeX Info: Redefining \] on input line 2666.
)
(c:/texlive/2014/texmf-dist/tex/latex/setspace/setspace.sty
Package: setspace 2011/12/19 v6.7a set line spacing
)
(c:/texlive/2014/texmf-dist/tex/latex/enumitem/enumitem.sty
Package: enumitem 2011/09/28 v3.5.2 Customized lists
\labelindent=\skip58
\enit@outerparindent=\dimen121
\enit@toks=\toks23
\enit@inbox=\box31
\enitdp@description=\count111
)
(c:/texlive/2014/texmf-dist/tex/latex/psnfss/mathpazo.sty
Package: mathpazo 2005/04/12 PSNFSS-v9.2a Palatino w/ Pazo Math (D.Puga, WaS) 
\symupright=\mathgroup4
)
(c:/texlive/2014/texmf-dist/tex/latex/booktabs/booktabs.sty
Package: booktabs 2005/04/14 v1.61803 publication quality tables
\heavyrulewidth=\dimen122
\lightrulewidth=\dimen123
\cmidrulewidth=\dimen124
\belowrulesep=\dimen125
\belowbottomsep=\dimen126
\aboverulesep=\dimen127
\abovetopsep=\dimen128
\cmidrulesep=\dimen129
\cmidrulekern=\dimen130
\defaultaddspace=\dimen131
\@cmidla=\count112
\@cmidlb=\count113
\@aboverulesep=\dimen132
\@belowrulesep=\dimen133
\@thisruleclass=\count114
\@lastruleclass=\count115
\@thisrulewidth=\dimen134
)
(c:/texlive/2014/texmf-dist/tex/latex/titlesec/titlesec.sty
Package: titlesec 2011/12/15 v2.10.0 Sectioning titles
\ttl@box=\box32
\beforetitleunit=\skip59
\aftertitleunit=\skip60
\ttl@plus=\dimen135
\ttl@minus=\dimen136
\ttl@toksa=\toks24
\titlewidth=\dimen137
\titlewidthlast=\dimen138
\titlewidthfirst=\dimen139
)
(c:/texlive/2014/texmf-dist/tex/latex/etoolbox/etoolbox.sty
Package: etoolbox 2011/01/03 v2.1 e-TeX tools for LaTeX

(c:/texlive/2014/texmf-dist/tex/latex/etex-pkg/etex.sty
Package: etex 1998/03/26 v2.0 eTeX basic definition package (PEB)
\et@xins=\count116
)
\etb@tempcnta=\count117
)
(c:/texlive/2014/texmf-dist/tex/latex/amscls/amsthm.sty
Package: amsthm 2004/08/06 v2.20
\thm@style=\toks25
\thm@bodyfont=\toks26
\thm@headfont=\toks27
\thm@notefont=\toks28
\thm@headpunct=\toks29
\thm@preskip=\skip61
\thm@postskip=\skip62
\thm@headsep=\skip63
\dth@everypar=\toks30
)
(c:/texlive/2014/texmf-dist/tex/latex/hyphenat/hyphenat.sty
Package: hyphenat 2009/09/02 v2.3c hyphenation utilities
\langwohyphens=\language79
LaTeX Info: Redefining \_ on input line 43.
)
(c:/texlive/2014/texmf-dist/tex/latex/natbib/natbib.sty
Package: natbib 2010/09/13 8.31b (PWD, AO)
\bibhang=\skip64
\bibsep=\skip65
LaTeX Info: Redefining \cite on input line 694.
\c@NAT@ctr=\count118
)
(c:/texlive/2014/texmf-dist/tex/latex/hyperref/hyperref.sty
Package: hyperref 2012/11/06 v6.83m Hypertext links for LaTeX

(c:/texlive/2014/texmf-dist/tex/generic/oberdiek/hobsub-hyperref.sty
Package: hobsub-hyperref 2012/05/28 v1.13 Bundle oberdiek, subset hyperref (HO)


(c:/texlive/2014/texmf-dist/tex/generic/oberdiek/hobsub-generic.sty
Package: hobsub-generic 2012/05/28 v1.13 Bundle oberdiek, subset generic (HO)
Package: hobsub 2012/05/28 v1.13 Construct package bundles (HO)
Package hobsub Info: Skipping package `infwarerr' (already loaded).
Package hobsub Info: Skipping package `ltxcmds' (already loaded).
Package: ifluatex 2010/03/01 v1.3 Provides the ifluatex switch (HO)
Package ifluatex Info: LuaTeX not detected.
Package: ifvtex 2010/03/01 v1.5 Detect VTeX and its facilities (HO)
Package ifvtex Info: VTeX not detected.
Package: intcalc 2007/09/27 v1.1 Expandable calculations with integers (HO)
Package: ifpdf 2011/01/30 v2.3 Provides the ifpdf switch (HO)
Package ifpdf Info: pdfTeX in PDF mode is detected.
Package: etexcmds 2011/02/16 v1.5 Avoid name clashes with e-TeX commands (HO)
Package etexcmds Info: Could not find \expanded.
(etexcmds)             That can mean that you are not using pdfTeX 1.50 or
(etexcmds)             that some package has redefined \expanded.
(etexcmds)             In the latter case, load this package earlier.
Package: kvsetkeys 2012/04/25 v1.16 Key value parser (HO)
Package: kvdefinekeys 2011/04/07 v1.3 Define keys (HO)
Package: pdftexcmds 2011/11/29 v0.20 Utility functions of pdfTeX for LuaTeX (HO
)
Package pdftexcmds Info: LuaTeX not detected.
Package pdftexcmds Info: \pdf@primitive is available.
Package pdftexcmds Info: \pdf@ifprimitive is available.
Package pdftexcmds Info: \pdfdraftmode found.
Package: pdfescape 2011/11/25 v1.13 Implements pdfTeX's escape features (HO)
Package: bigintcalc 2012/04/08 v1.3 Expandable calculations on big integers (HO
)
Package: bitset 2011/01/30 v1.1 Handle bit-vector datatype (HO)
Package: uniquecounter 2011/01/30 v1.2 Provide unlimited unique counter (HO)
)
Package hobsub Info: Skipping package `hobsub' (already loaded).
Package: letltxmacro 2010/09/02 v1.4 Let assignment for LaTeX macros (HO)
Package: hopatch 2012/05/28 v1.2 Wrapper for package hooks (HO)
Package: xcolor-patch 2011/01/30 xcolor patch
Package: atveryend 2011/06/30 v1.8 Hooks at the very end of document (HO)
Package: atbegshi 2011/10/05 v1.16 At begin shipout hook (HO)
Package: refcount 2011/10/16 v3.4 Data extraction from label references (HO)
Package: hycolor 2011/01/30 v1.7 Color options for hyperref/bookmark (HO)
)
(c:/texlive/2014/texmf-dist/tex/generic/ifxetex/ifxetex.sty
Package: ifxetex 2010/09/12 v0.6 Provides ifxetex conditional
)
(c:/texlive/2014/texmf-dist/tex/latex/oberdiek/auxhook.sty
Package: auxhook 2011/03/04 v1.3 Hooks for auxiliary files (HO)
)
(c:/texlive/2014/texmf-dist/tex/latex/oberdiek/kvoptions.sty
Package: kvoptions 2011/06/30 v3.11 Key value format for package options (HO)
)
\@linkdim=\dimen140
\Hy@linkcounter=\count119
\Hy@pagecounter=\count120

(c:/texlive/2014/texmf-dist/tex/latex/hyperref/pd1enc.def
File: pd1enc.def 2012/11/06 v6.83m Hyperref: PDFDocEncoding definition (HO)
)
\Hy@SavedSpaceFactor=\count121

(c:/texlive/2014/texmf-dist/tex/latex/latexconfig/hyperref.cfg
File: hyperref.cfg 2002/06/06 v1.2 hyperref configuration of TeXLive
)
Package hyperref Info: Option `unicode' set `false' on input line 4319.
Package hyperref Info: Option `pdftoolbar' set `true' on input line 4319.
Package hyperref Info: Option `pdfmenubar' set `true' on input line 4319.
Package hyperref Info: Option `bookmarksopen' set `true' on input line 4319.
Package hyperref Info: Option `pdffitwindow' set `true' on input line 4319.
Package hyperref Info: Option `pdfnewwindow' set `true' on input line 4319.
Package hyperref Info: Option `colorlinks' set `true' on input line 4319.
Package hyperref Info: Option `hyperfootnotes' set `false' on input line 4319.


Package hyperref Warning: Values of option `pdfpagemode':
(hyperref)                * `UseNone'
(hyperref)                * `UseOutlines'
(hyperref)                * `UseThumbs'
(hyperref)                * `FullScreen'
(hyperref)                * `UseOC' (PDF 1.5)
(hyperref)                * `UseAttachments' (PDF 1.6)
(hyperref)                * An empty value disables the option.
(hyperref)                Unknown value `None' on input line 4319.

Package hyperref Info: Hyper figures OFF on input line 4443.
Package hyperref Info: Link nesting OFF on input line 4448.
Package hyperref Info: Hyper index ON on input line 4451.
Package hyperref Info: Plain pages OFF on input line 4458.
Package hyperref Info: Backreferencing OFF on input line 4463.
Package hyperref Info: Implicit mode ON; LaTeX internals redefined.
Package hyperref Info: Bookmarks ON on input line 4688.
\c@Hy@tempcnt=\count122
(c:/texlive/2014/texmf-dist/tex/latex/url/url.sty
\Urlmuskip=\muskip11
Package: url 2013/09/16  ver 3.4  Verb mode for urls, etc.
)
LaTeX Info: Redefining \url on input line 5041.
\XeTeXLinkMargin=\dimen141
\Fld@menulength=\count123
\Field@Width=\dimen142
\Fld@charsize=\dimen143
Package hyperref Info: Hyper figures OFF on input line 6295.
Package hyperref Info: Link nesting OFF on input line 6300.
Package hyperref Info: Hyper index ON on input line 6303.
Package hyperref Info: backreferencing OFF on input line 6310.
Package hyperref Info: Link coloring ON on input line 6313.
Package hyperref Info: Link coloring with OCG OFF on input line 6320.
Package hyperref Info: PDF/A mode OFF on input line 6325.
LaTeX Info: Redefining \ref on input line 6365.
LaTeX Info: Redefining \pageref on input line 6369.
\Hy@abspage=\count124
\c@Item=\count125
)

Package hyperref Message: Driver: hpdftex.

(c:/texlive/2014/texmf-dist/tex/latex/hyperref/hpdftex.def
File: hpdftex.def 2012/11/06 v6.83m Hyperref driver for pdfTeX
\Fld@listcount=\count126
\c@bookmark@seq@number=\count127

(c:/texlive/2014/texmf-dist/tex/latex/oberdiek/rerunfilecheck.sty
Package: rerunfilecheck 2011/04/15 v1.7 Rerun checks for auxiliary files (HO)
Package uniquecounter Info: New unique counter `rerunfilecheck' on input line 2
82.
)
\Hy@SectionHShift=\skip66
)
(c:/texlive/2014/texmf-dist/tex/latex/footmisc/footmisc.sty
Package: footmisc 2011/06/06 v5.5b a miscellany of footnote facilities
\FN@temptoken=\toks31
\footnotemargin=\dimen144
\c@pp@next@reset=\count128
Package footmisc Info: Declaring symbol style bringhurst on input line 855.
Package footmisc Info: Declaring symbol style chicago on input line 863.
Package footmisc Info: Declaring symbol style wiley on input line 872.
Package footmisc Info: Declaring symbol style lamport-robust on input line 883.

Package footmisc Info: Declaring symbol style lamport* on input line 903.
Package footmisc Info: Declaring symbol style lamport*-robust on input line 924
.
)
(c:/texlive/2014/texmf-dist/tex/latex/titlesec/block.tss
File: block.tss 2011/12/15
)
(c:/texlive/2014/texmf-dist/tex/latex/geometry/geometry.sty
Package: geometry 2010/09/12 v5.6 Page Geometry
\Gm@cnth=\count129
\Gm@cntv=\count130
\c@Gm@tempcnt=\count131
\Gm@bindingoffset=\dimen145
\Gm@wd@mp=\dimen146
\Gm@odd@mp=\dimen147
\Gm@even@mp=\dimen148
\Gm@layoutwidth=\dimen149
\Gm@layoutheight=\dimen150
\Gm@layouthoffset=\dimen151
\Gm@layoutvoffset=\dimen152
\Gm@dimlist=\toks32
)
\@float@every@figure=\toks33
\@float@every@table=\toks34
\@float@every@boxenv=\toks35
\@float@every@scheme=\toks36

(c:/texlive/2014/texmf-dist/tex/latex/caption/caption.sty
Package: caption 2013/05/02 v3.3-89 Customizing captions (AR)

(c:/texlive/2014/texmf-dist/tex/latex/caption/caption3.sty
Package: caption3 2013/05/02 v1.6-88 caption3 kernel (AR)
Package caption3 Info: TeX engine: e-TeX on input line 57.
\captionmargin=\dimen153
\captionmargin@=\dimen154
\captionwidth=\dimen155
\caption@tempdima=\dimen156
\caption@indent=\dimen157
\caption@parindent=\dimen158
\caption@hangindent=\dimen159
)
\c@ContinuedFloat=\count132
Package caption Info: float package is loaded.
Package caption Info: hyperref package is loaded.
)
\@justcentbox=\box33
\wideitemsep=\skip67
)
(c:/texlive/2014/texmf-dist/tex/latex/base/textcomp.sty
Package: textcomp 2005/09/27 v1.99g Standard LaTeX package
Package textcomp Info: Sub-encoding information:
(textcomp)               5 = only ISO-Adobe without \textcurrency
(textcomp)               4 = 5 + \texteuro
(textcomp)               3 = 4 + \textohm
(textcomp)               2 = 3 + \textestimated + \textcurrency
(textcomp)               1 = TS1 - \textcircled - \t
(textcomp)               0 = TS1 (full)
(textcomp)             Font families with sub-encoding setting implement
(textcomp)             only a restricted character set as indicated.
(textcomp)             Family '?' is the default used for unknown fonts.
(textcomp)             See the documentation for details.
Package textcomp Info: Setting ? sub-encoding to TS1/1 on input line 71.

(c:/texlive/2014/texmf-dist/tex/latex/base/ts1enc.def
File: ts1enc.def 2001/06/05 v3.0e (jk/car/fm) Standard LaTeX file
)
LaTeX Info: Redefining \oldstylenums on input line 266.
Package textcomp Info: Setting cmr sub-encoding to TS1/0 on input line 281.
Package textcomp Info: Setting cmss sub-encoding to TS1/0 on input line 282.
Package textcomp Info: Setting cmtt sub-encoding to TS1/0 on input line 283.
Package textcomp Info: Setting cmvtt sub-encoding to TS1/0 on input line 284.
Package textcomp Info: Setting cmbr sub-encoding to TS1/0 on input line 285.
Package textcomp Info: Setting cmtl sub-encoding to TS1/0 on input line 286.
Package textcomp Info: Setting ccr sub-encoding to TS1/0 on input line 287.
Package textcomp Info: Setting ptm sub-encoding to TS1/4 on input line 288.
Package textcomp Info: Setting pcr sub-encoding to TS1/4 on input line 289.
Package textcomp Info: Setting phv sub-encoding to TS1/4 on input line 290.
Package textcomp Info: Setting ppl sub-encoding to TS1/3 on input line 291.
Package textcomp Info: Setting pag sub-encoding to TS1/4 on input line 292.
Package textcomp Info: Setting pbk sub-encoding to TS1/4 on input line 293.
Package textcomp Info: Setting pnc sub-encoding to TS1/4 on input line 294.
Package textcomp Info: Setting pzc sub-encoding to TS1/4 on input line 295.
Package textcomp Info: Setting bch sub-encoding to TS1/4 on input line 296.
Package textcomp Info: Setting put sub-encoding to TS1/5 on input line 297.
Package textcomp Info: Setting uag sub-encoding to TS1/5 on input line 298.
Package textcomp Info: Setting ugq sub-encoding to TS1/5 on input line 299.
Package textcomp Info: Setting ul8 sub-encoding to TS1/4 on input line 300.
Package textcomp Info: Setting ul9 sub-encoding to TS1/4 on input line 301.
Package textcomp Info: Setting augie sub-encoding to TS1/5 on input line 302.
Package textcomp Info: Setting dayrom sub-encoding to TS1/3 on input line 303.
Package textcomp Info: Setting dayroms sub-encoding to TS1/3 on input line 304.

Package textcomp Info: Setting pxr sub-encoding to TS1/0 on input line 305.
Package textcomp Info: Setting pxss sub-encoding to TS1/0 on input line 306.
Package textcomp Info: Setting pxtt sub-encoding to TS1/0 on input line 307.
Package textcomp Info: Setting txr sub-encoding to TS1/0 on input line 308.
Package textcomp Info: Setting txss sub-encoding to TS1/0 on input line 309.
Package textcomp Info: Setting txtt sub-encoding to TS1/0 on input line 310.
Package textcomp Info: Setting lmr sub-encoding to TS1/0 on input line 311.
Package textcomp Info: Setting lmdh sub-encoding to TS1/0 on input line 312.
Package textcomp Info: Setting lmss sub-encoding to TS1/0 on input line 313.
Package textcomp Info: Setting lmssq sub-encoding to TS1/0 on input line 314.
Package textcomp Info: Setting lmvtt sub-encoding to TS1/0 on input line 315.
Package textcomp Info: Setting qhv sub-encoding to TS1/0 on input line 316.
Package textcomp Info: Setting qag sub-encoding to TS1/0 on input line 317.
Package textcomp Info: Setting qbk sub-encoding to TS1/0 on input line 318.
Package textcomp Info: Setting qcr sub-encoding to TS1/0 on input line 319.
Package textcomp Info: Setting qcs sub-encoding to TS1/0 on input line 320.
Package textcomp Info: Setting qpl sub-encoding to TS1/0 on input line 321.
Package textcomp Info: Setting qtm sub-encoding to TS1/0 on input line 322.
Package textcomp Info: Setting qzc sub-encoding to TS1/0 on input line 323.
Package textcomp Info: Setting qhvc sub-encoding to TS1/0 on input line 324.
Package textcomp Info: Setting futs sub-encoding to TS1/4 on input line 325.
Package textcomp Info: Setting futx sub-encoding to TS1/4 on input line 326.
Package textcomp Info: Setting futj sub-encoding to TS1/4 on input line 327.
Package textcomp Info: Setting hlh sub-encoding to TS1/3 on input line 328.
Package textcomp Info: Setting hls sub-encoding to TS1/3 on input line 329.
Package textcomp Info: Setting hlst sub-encoding to TS1/3 on input line 330.
Package textcomp Info: Setting hlct sub-encoding to TS1/5 on input line 331.
Package textcomp Info: Setting hlx sub-encoding to TS1/5 on input line 332.
Package textcomp Info: Setting hlce sub-encoding to TS1/5 on input line 333.
Package textcomp Info: Setting hlcn sub-encoding to TS1/5 on input line 334.
Package textcomp Info: Setting hlcw sub-encoding to TS1/5 on input line 335.
Package textcomp Info: Setting hlcf sub-encoding to TS1/5 on input line 336.
Package textcomp Info: Setting pplx sub-encoding to TS1/3 on input line 337.
Package textcomp Info: Setting pplj sub-encoding to TS1/3 on input line 338.
Package textcomp Info: Setting ptmx sub-encoding to TS1/4 on input line 339.
Package textcomp Info: Setting ptmj sub-encoding to TS1/4 on input line 340.
)
(c:/texlive/2014/texmf-dist/tex/latex/amsfonts/amssymb.sty
Package: amssymb 2013/01/14 v3.01 AMS font symbols

(c:/texlive/2014/texmf-dist/tex/latex/amsfonts/amsfonts.sty
Package: amsfonts 2013/01/14 v3.01 Basic AMSFonts support
\symAMSa=\mathgroup5
\symAMSb=\mathgroup6
LaTeX Font Info:    Overwriting math alphabet `\mathfrak' in version `bold'
(Font)                  U/euf/m/n --> U/euf/b/n on input line 106.
))
(c:/texlive/2014/texmf-dist/tex/latex/carlisle/scalefnt.sty)
(c:/texlive/2014/texmf-dist/tex/latex/morefloats/morefloats.sty
Package: morefloats 2012/01/28 v1.0f Raise limit of unprocessed floats (HMM; DH
)
Package morefloats Info: Maximum number of possible floats asked for: 36.
(morefloats)             LaTeX might run out of memory before this
(morefloats)             (in which case it will notify you).
(morefloats)              on input line 171.
\bx@S=\insert233
\bx@T=\insert232
\bx@U=\insert231
\bx@V=\insert230
\bx@W=\insert229
\bx@X=\insert228
\bx@Y=\insert227
\bx@Z=\insert226
\bx@AA=\insert225
\bx@AB=\insert224
\bx@AC=\insert223
\bx@AD=\insert222
\bx@AE=\insert221
\bx@AF=\insert220
\bx@AG=\insert219
\bx@AH=\insert218
\bx@AI=\insert217
\bx@AJ=\insert216
)
(c:/texlive/2014/texmf-dist/tex/latex/soul/soul.sty
Package: soul 2003/11/17 v2.4 letterspacing/underlining (mf)
\SOUL@word=\toks37
\SOUL@lasttoken=\toks38
\SOUL@cmds=\toks39
\SOUL@buffer=\toks40
\SOUL@token=\toks41
\SOUL@spaceskip=\skip68
\SOUL@ttwidth=\dimen160
\SOUL@uldp=\dimen161
\SOUL@ulht=\dimen162
)
(c:/texlive/2014/texmf-dist/tex/latex/was/upgreek.sty
Package: upgreek 2003/02/12 v2.0 (WaS)
Package upgreek Info: Using Euler Roman for upright Greek on input line 31.
\symugrf@m=\mathgroup7
LaTeX Font Info:    Overwriting symbol font `ugrf@m' in version `bold'
(Font)                  U/eur/m/n --> U/eur/b/n on input line 38.
)
(c:/texlive/2014/texmf-dist/tex/latex/subfigure/subfigure.sty
Package: subfigure 2002/03/15 v2.1.5 subfigure package
\subfigtopskip=\skip69
\subfigcapskip=\skip70
\subfigcaptopadj=\dimen163
\subfigbottomskip=\skip71
\subfigcapmargin=\dimen164
\subfiglabelskip=\skip72
\c@subfigure=\count133
\c@lofdepth=\count134
\c@subtable=\count135
\c@lotdepth=\count136

****************************************
* Local config file subfigure.cfg used *
****************************************
(c:/texlive/2014/texmf-dist/tex/latex/subfigure/subfigure.cfg)
\subfig@top=\skip73
\subfig@bottom=\skip74
)
(c:/texlive/2014/texmf-dist/tex/latex/multirow/multirow.sty
\bigstrutjot=\dimen165
)
(c:/texlive/2014/texmf-dist/tex/latex/tools/longtable.sty
Package: longtable 2004/02/01 v4.11 Multi-page Table package (DPC)
\LTleft=\skip75
\LTright=\skip76
\LTpre=\skip77
\LTpost=\skip78
\LTchunksize=\count137
\LTcapwidth=\dimen166
\LT@head=\box34
\LT@firsthead=\box35
\LT@foot=\box36
\LT@lastfoot=\box37
\LT@cols=\count138
\LT@rows=\count139
\c@LT@tables=\count140
\c@LT@chunks=\count141
\LT@p@ftn=\toks42
)
(c:/texlive/2014/texmf-dist/tex/latex/microtype/microtype.sty
Package: microtype 2013/05/23 v2.5a Micro-typographical refinements (RS)
\MT@toks=\toks43
\MT@count=\count142
LaTeX Info: Redefining \textls on input line 766.
\MT@outer@kern=\dimen167
LaTeX Info: Redefining \textmicrotypecontext on input line 1285.
\MT@listname@count=\count143

(c:/texlive/2014/texmf-dist/tex/latex/microtype/microtype-pdftex.def
File: microtype-pdftex.def 2013/05/23 v2.5a Definitions specific to pdftex (RS)

LaTeX Info: Redefining \lsstyle on input line 915.
LaTeX Info: Redefining \lslig on input line 915.
\MT@outer@space=\skip79
)
Package microtype Info: Loading configuration file microtype.cfg.

(c:/texlive/2014/texmf-dist/tex/latex/microtype/microtype.cfg
File: microtype.cfg 2013/05/23 v2.5a microtype main configuration file (RS)
))
\c@thm=\count144
\c@ex=\count145
\c@re=\count146

(./molecules-150415.aux)
\openout1 = `molecules-150415.aux'.

LaTeX Font Info:    Checking defaults for OML/cmm/m/it on input line 121.
LaTeX Font Info:    ... okay on input line 121.
LaTeX Font Info:    Checking defaults for T1/cmr/m/n on input line 121.
LaTeX Font Info:    ... okay on input line 121.
LaTeX Font Info:    Checking defaults for OT1/cmr/m/n on input line 121.
LaTeX Font Info:    ... okay on input line 121.
LaTeX Font Info:    Checking defaults for OMS/cmsy/m/n on input line 121.
LaTeX Font Info:    ... okay on input line 121.
LaTeX Font Info:    Checking defaults for OMX/cmex/m/n on input line 121.
LaTeX Font Info:    ... okay on input line 121.
LaTeX Font Info:    Checking defaults for U/cmr/m/n on input line 121.
LaTeX Font Info:    ... okay on input line 121.
LaTeX Font Info:    Checking defaults for PD1/pdf/m/n on input line 121.
LaTeX Font Info:    ... okay on input line 121.
LaTeX Font Info:    Checking defaults for TS1/cmr/m/n on input line 121.
LaTeX Font Info:    Try loading font information for TS1+cmr on input line 121.

 (c:/texlive/2014/texmf-dist/tex/latex/base/ts1cmr.fd
File: ts1cmr.fd 1999/05/25 v2.5h Standard LaTeX font definitions
)
LaTeX Font Info:    ... okay on input line 121.
LaTeX Font Info:    Try loading font information for T1+ppl on input line 121.

(c:/texlive/2014/texmf-dist/tex/latex/psnfss/t1ppl.fd
File: t1ppl.fd 2001/06/04 font definitions for T1/ppl.
)
(c:/texlive/2014/texmf-dist/tex/context/base/supp-pdf.mkii
[Loading MPS to PDF converter (version 2006.09.02).]
\scratchcounter=\count147
\scratchdimen=\dimen168
\scratchbox=\box38
\nofMPsegments=\count148
\nofMParguments=\count149
\everyMPshowfont=\toks44
\MPscratchCnt=\count150
\MPscratchDim=\dimen169
\MPnumerator=\count151
\makeMPintoPDFobject=\count152
\everyMPtoPDFconversion=\toks45
) (c:/texlive/2014/texmf-dist/tex/latex/oberdiek/epstopdf-base.sty
Package: epstopdf-base 2010/02/09 v2.5 Base part for package epstopdf

(c:/texlive/2014/texmf-dist/tex/latex/oberdiek/grfext.sty
Package: grfext 2010/08/19 v1.1 Manage graphics extensions (HO)
)
Package grfext Info: Graphics extension search list:
(grfext)             [.png,.pdf,.jpg,.mps,.jpeg,.jbig2,.jb2,.PNG,.PDF,.JPG,.JPE
G,.JBIG2,.JB2,.eps]
(grfext)             \AppendGraphicsExtensions on input line 452.

(c:/texlive/2014/texmf-dist/tex/latex/latexconfig/epstopdf-sys.cfg
File: epstopdf-sys.cfg 2010/07/13 v1.3 Configuration of (r)epstopdf for TeX Liv
e
))
Package lastpage Info: Please have a look at the pageslts package at
(lastpage)             http://www.ctan.org/tex-archive/ 
(lastpage)             macros/latex/contrib/pageslts/ 
(lastpage)             or
(lastpage)             http://www.ctan.org/tex-archive/ 
(lastpage)             install/macros/latex/contrib/pageslts.tds.zip
(lastpage)             ! on input line 121.
\AtBeginShipoutBox=\box39

(c:/texlive/2014/texmf-dist/tex/latex/graphics/color.sty
Package: color 2014/04/23 v1.1a Standard LaTeX Color (DPC)

(c:/texlive/2014/texmf-dist/tex/latex/latexconfig/color.cfg
File: color.cfg 2007/01/18 v1.5 color configuration of teTeX/TeXLive
)
Package color Info: Driver file: pdftex.def on input line 137.
)
Package hyperref Info: Link coloring ON on input line 121.

(c:/texlive/2014/texmf-dist/tex/latex/hyperref/nameref.sty
Package: nameref 2012/10/27 v2.43 Cross-referencing by name of section

(c:/texlive/2014/texmf-dist/tex/generic/oberdiek/gettitlestring.sty
Package: gettitlestring 2010/12/03 v1.4 Cleanup title references (HO)
)
\c@section@level=\count153
)
LaTeX Info: Redefining \ref on input line 121.
LaTeX Info: Redefining \pageref on input line 121.
LaTeX Info: Redefining \nameref on input line 121.

(./molecules-150415.out) (./molecules-150415.out)
\@outlinefile=\write3
\openout3 = `molecules-150415.out'.


*geometry* detected driver: pdftex
*geometry* verbose mode - [ preamble ] result:
* driver: pdftex
* paper: a4paper
* layout: <same size as paper>
* layoutoffset:(h,v)=(0.0pt,0.0pt)
* modes: includehead includefoot 
* h-part:(L,W,R)=(76.82234pt, 443.86319pt, 76.82234pt)
* v-part:(T,H,B)=(51.21504pt, 751.15268pt, 42.67912pt)
* \paperwidth=597.50787pt
* \paperheight=845.04684pt
* \textwidth=443.86319pt
* \textheight=684.15268pt
* \oddsidemargin=4.55235pt
* \evensidemargin=4.55235pt
* \topmargin=-21.05495pt
* \headheight=12.0pt
* \headsep=25.0pt
* \topskip=10.0pt
* \footskip=30.0pt
* \marginparwidth=65.0pt
* \marginparsep=11.0pt
* \columnsep=10.0pt
* \skip\footins=34.14322pt
* \hoffset=0.0pt
* \voffset=0.0pt
* \mag=1000
* \@twocolumnfalse
* \@twosidefalse
* \@mparswitchfalse
* \@reversemarginfalse
* (1in=72.27pt=25.4mm, 1cm=28.453pt)

Package caption Info: Begin \AtBeginDocument code.
Package caption Info: longtable package is loaded.
(c:/texlive/2014/texmf-dist/tex/latex/caption/ltcaption.sty
Package: ltcaption 2013/02/03 v1.3-62 longtable captions (AR)
)
Package caption Info: subfigure package is loaded.
Package caption Info: End \AtBeginDocument code.
LaTeX Info: Redefining \microtypecontext on input line 121.
Package microtype Info: Generating PDF output.
Package microtype Info: Character protrusion enabled (level 2).
Package microtype Info: Using default protrusion set `alltext'.
Package microtype Info: Automatic font expansion enabled (level 2),
(microtype)             stretch: 20, shrink: 20, step: 1, non-selected.
Package microtype Info: Using default expansion set `basictext'.
Package microtype Info: No adjustment of tracking.
Package microtype Info: No adjustment of interword spacing.
Package microtype Info: No adjustment of character kerning.

(c:/texlive/2014/texmf-dist/tex/latex/microtype/mt-ppl.cfg
File: mt-ppl.cfg 2005/11/16 v1.6 microtype config. file: Palatino (RS)
)

Package hyperref Warning: Token not allowed in a PDF string (PDFDocEncoding):
(hyperref)                removing `\@ifnextchar' on input line 121.

LaTeX Font Info:    Font shape `T1/ppl/bx/n' in size <18> not available
(Font)              Font shape `T1/ppl/b/n' tried instead on input line 121.
LaTeX Font Info:    Font shape `T1/ppl/bx/it' in size <18> not available
(Font)              Font shape `T1/ppl/b/it' tried instead on input line 121.

Underfull \hbox (badness 1097) in paragraph at lines 121--121
\T1/ppl/b/n/18 Diter-penes from \T1/ppl/b/it/18 Al-dama dis-color \T1/ppl/b/n/1
8 (Aster-aceae) and
 []

LaTeX Font Info:    Font shape `T1/ppl/bx/n' in size <10> not available
(Font)              Font shape `T1/ppl/b/n' tried instead on input line 121.
LaTeX Font Info:    Try loading font information for OT1+ppl on input line 121.

(c:/texlive/2014/texmf-dist/tex/latex/psnfss/ot1ppl.fd
File: ot1ppl.fd 2001/06/04 font definitions for OT1/ppl.
)
LaTeX Font Info:    Try loading font information for OML+zplm on input line 121
.

(c:/texlive/2014/texmf-dist/tex/latex/psnfss/omlzplm.fd
File: omlzplm.fd 2002/09/08 Fontinst v1.914 font definitions for OML/zplm.
)
LaTeX Font Info:    Try loading font information for OMS+zplm on input line 121
.

(c:/texlive/2014/texmf-dist/tex/latex/psnfss/omszplm.fd
File: omszplm.fd 2002/09/08 Fontinst v1.914 font definitions for OMS/zplm.
)
LaTeX Font Info:    Try loading font information for OMX+zplm on input line 121
.

(c:/texlive/2014/texmf-dist/tex/latex/psnfss/omxzplm.fd
File: omxzplm.fd 2002/09/08 Fontinst v1.914 font definitions for OMX/zplm.
)
LaTeX Font Info:    Try loading font information for OT1+zplm on input line 121
.

(c:/texlive/2014/texmf-dist/tex/latex/psnfss/ot1zplm.fd
File: ot1zplm.fd 2002/09/08 Fontinst v1.914 font definitions for OT1/zplm.
)
Package microtype Info: Loading generic settings for font family
(microtype)             `zplm' (encoding: OT1).
(microtype)             For optimal results, create family-specific settings.
(microtype)             See the microtype manual for details.
LaTeX Font Info:    Font shape `U/msa/m/n' will be
(Font)              scaled to size 10.42007pt on input line 121.

(c:/texlive/2014/texmf-dist/tex/latex/microtype/mt-msa.cfg
File: mt-msa.cfg 2006/02/04 v1.1 microtype config. file: AMS symbols (a) (RS)
)
LaTeX Font Info:    Font shape `U/msa/m/n' will be
(Font)              scaled to size 7.91925pt on input line 121.
LaTeX Font Info:    Font shape `U/msa/m/n' will be
(Font)              scaled to size 6.25204pt on input line 121.
LaTeX Font Info:    Font shape `U/msb/m/n' will be
(Font)              scaled to size 10.42007pt on input line 121.

(c:/texlive/2014/texmf-dist/tex/latex/microtype/mt-msb.cfg
File: mt-msb.cfg 2005/06/01 v1.0 microtype config. file: AMS symbols (b) (RS)
)
LaTeX Font Info:    Font shape `U/msb/m/n' will be
(Font)              scaled to size 7.91925pt on input line 121.
LaTeX Font Info:    Font shape `U/msb/m/n' will be
(Font)              scaled to size 6.25204pt on input line 121.

(c:/texlive/2014/texmf-dist/tex/latex/microtype/mt-eur.cfg
File: mt-eur.cfg 2006/07/31 v1.1 microtype config. file: AMS Euler Roman (RS)
)
<Vd-Budlein-Chr-MS.pdf, id=8, 722.7pt x 361.35pt>
File: Vd-Budlein-Chr-MS.pdf Graphic file (type pdf)
 <use Vd-Budlein-Chr-MS.pdf>
Package pdftex.def Info: Vd-Budlein-Chr-MS.pdf used on input line 127.
(pdftex.def)             Requested size: 433.62334pt x 216.81168pt.
LaTeX Font Info:    Font shape `T1/ppl/bx/n' in size <9> not available
(Font)              Font shape `T1/ppl/b/n' tried instead on input line 128.
LaTeX Font Info:    Font shape `U/msa/m/n' will be
(Font)              scaled to size 9.37807pt on input line 128.
LaTeX Font Info:    Font shape `U/msa/m/n' will be
(Font)              scaled to size 7.29405pt on input line 128.
LaTeX Font Info:    Font shape `U/msa/m/n' will be
(Font)              scaled to size 5.21004pt on input line 128.
LaTeX Font Info:    Font shape `U/msb/m/n' will be
(Font)              scaled to size 9.37807pt on input line 128.
LaTeX Font Info:    Font shape `U/msb/m/n' will be
(Font)              scaled to size 7.29405pt on input line 128.
LaTeX Font Info:    Font shape `U/msb/m/n' will be
(Font)              scaled to size 5.21004pt on input line 128.


pdfTeX warning: pdflatex.exe (file ./Compound-2.pdf): PDF inclusion: found PDF 
version <1.6>, but at most version <1.5> allowed
<Compound-2.pdf, id=9, 722.7pt x 368.57701pt>
File: Compound-2.pdf Graphic file (type pdf)
 <use Compound-2.pdf>
Package pdftex.def Info: Compound-2.pdf used on input line 136.
(pdftex.def)             Requested size: 433.62334pt x 221.1479pt.

<Fig1_1H_NMR_S_12.pdf, id=10, 845.1575pt x 597.23125pt>
File: Fig1_1H_NMR_S_12.pdf Graphic file (type pdf)

<use Fig1_1H_NMR_S_12.pdf>
Package pdftex.def Info: Fig1_1H_NMR_S_12.pdf used on input line 143.
(pdftex.def)             Requested size: 456.37825pt x 322.50006pt.

Overfull \hbox (12.51506pt too wide) in paragraph at lines 143--145
 [][] 
 []

<13C-kaurane.pdf, id=11, 845.1575pt x 597.23125pt>
File: 13C-kaurane.pdf Graphic file (type pdf)
 <use 13C-kaurane.pdf>
Package pdftex.def Info: 13C-kaurane.pdf used on input line 152.
(pdftex.def)             Requested size: 456.37825pt x 322.50006pt.

Overfull \hbox (12.51506pt too wide) in paragraph at lines 152--154
 [][] 
 []

LaTeX Font Info:    Font shape `T1/ppl/bx/n' in size <8> not available
(Font)              Font shape `T1/ppl/b/n' tried instead on input line 157.
[1{c:/texlive/2014/texmf-var/fonts/map/pdftex/updmap/pdftex.map}

 <./Vd-Budlein-Chr-MS.pdf> <./Compound-2.pdf

pdfTeX warning: pdflatex.exe (file ./Compound-2.pdf): PDF inclusion: multiple p
dfs with page group included in a single page
>] <HSQC-kaurane.pdf, id=45, 845.1575pt x 597.23125pt>
File: HSQC-kaurane.pdf Graphic file (type pdf)
 <use HSQC-kaurane.pdf>
Package pdftex.def Info: HSQC-kaurane.pdf used on input line 161.
(pdftex.def)             Requested size: 456.37825pt x 322.50006pt.

Overfull \hbox (12.51506pt too wide) in paragraph at lines 161--163
 [][] 
 []

<HMBC-kaurane.pdf, id=46, 845.1575pt x 597.23125pt>
File: HMBC-kaurane.pdf Graphic file (type pdf)
 <use HMBC-kaurane.pdf>
Package pdftex.def Info: HMBC-kaurane.pdf used on input line 170.
(pdftex.def)             Requested size: 456.37825pt x 322.50006pt.

Overfull \hbox (12.51506pt too wide) in paragraph at lines 170--172
 [][] 
 []

[2 <./Fig1_1H_NMR_S_12.pdf> <./13C-kaurane.pdf>]
<COSY-kaurane.pdf, id=96, 845.1575pt x 597.23125pt>
File: COSY-kaurane.pdf Graphic file (type pdf)
 <use COSY-kaurane.pdf>
Package pdftex.def Info: COSY-kaurane.pdf used on input line 179.
(pdftex.def)             Requested size: 456.37825pt x 322.50006pt.

Overfull \hbox (12.51506pt too wide) in paragraph at lines 179--181
 [][] 
 []

<NOESY-kaurane.pdf, id=97, 845.1575pt x 597.23125pt>
File: NOESY-kaurane.pdf Graphic file (type pdf)
 <use NOESY-kaurane.pdf>
Package pdftex.def Info: NOESY-kaurane.pdf used on input line 188.
(pdftex.def)             Requested size: 456.37825pt x 322.50006pt.

Overfull \hbox (12.51506pt too wide) in paragraph at lines 188--190
 [][] 
 []

[3 <./HSQC-kaurane.pdf> <./HMBC-kaurane.pdf>]

pdfTeX warning: pdflatex.exe (file ./Compound-1.pdf): PDF inclusion: found PDF 
version <1.6>, but at most version <1.5> allowed
<Compound-1.pdf, id=122, 722.7pt x 542.025pt>
File: Compound-1.pdf Graphic file (type pdf)
 <use Compound-1.pdf>
Package pdftex.def Info: Compound-1.pdf used on input line 199.
(pdftex.def)             Requested size: 361.3491pt x 271.01183pt.

<Fig_1H_NMR_S_11.pdf, id=123, 845.1575pt x 597.23125pt>
File: Fig_1H_NMR_S_11.pdf Graphic file (type pdf)

<use Fig_1H_NMR_S_11.pdf>
Package pdftex.def Info: Fig_1H_NMR_S_11.pdf used on input line 207.
(pdftex.def)             Requested size: 422.57771pt x 298.61488pt.
 [4 <./COSY-kaurane.pdf> <./NOESY-kaurane.pdf>]
<Fig_13C_NMR_S_11.pdf, id=149, 845.1575pt x 597.23125pt>
File: Fig_13C_NMR_S_11.pdf Graphic file (type pdf)

<use Fig_13C_NMR_S_11.pdf>
Package pdftex.def Info: Fig_13C_NMR_S_11.pdf used on input line 215.
(pdftex.def)             Requested size: 456.37825pt x 322.50006pt.

Overfull \hbox (12.51506pt too wide) in paragraph at lines 215--217
 [][] 
 []

<Fig_HSQC_11.pdf, id=150, 845.1575pt x 597.23125pt>
File: Fig_HSQC_11.pdf Graphic file (type pdf)
 <use Fig_HSQC_11.pdf>
Package pdftex.def Info: Fig_HSQC_11.pdf used on input line 224.
(pdftex.def)             Requested size: 456.37825pt x 322.50006pt.

Overfull \hbox (12.51506pt too wide) in paragraph at lines 224--226
 [][] 
 []

[5 <./Compound-1.pdf> <./Fig_1H_NMR_S_11.pdf>]
<Fig_HMBC_11.pdf, id=188, 845.1575pt x 597.23125pt>
File: Fig_HMBC_11.pdf Graphic file (type pdf)
 <use Fig_HMBC_11.pdf>
Package pdftex.def Info: Fig_HMBC_11.pdf used on input line 233.
(pdftex.def)             Requested size: 456.37825pt x 322.50006pt.

Overfull \hbox (12.51506pt too wide) in paragraph at lines 233--235
 [][] 
 []

<Fig_COSY_11.pdf, id=189, 845.1575pt x 597.23125pt>
File: Fig_COSY_11.pdf Graphic file (type pdf)
 <use Fig_COSY_11.pdf>
Package pdftex.def Info: Fig_COSY_11.pdf used on input line 242.
(pdftex.def)             Requested size: 456.37825pt x 322.50006pt.

Overfull \hbox (12.51506pt too wide) in paragraph at lines 242--244
 [][] 
 []

[6 <./Fig_13C_NMR_S_11.pdf> <./Fig_HSQC_11.pdf>]
<Fig_NOESY_11.pdf, id=226, 845.1575pt x 597.23125pt>
File: Fig_NOESY_11.pdf Graphic file (type pdf)
 <use Fig_NOESY_11.pdf>
Package pdftex.def Info: Fig_NOESY_11.pdf used on input line 251.
(pdftex.def)             Requested size: 422.57771pt x 298.61488pt.


pdfTeX warning: pdflatex.exe (file ./Compound-4.pdf): PDF inclusion: found PDF 
version <1.6>, but at most version <1.5> allowed
<Compound-4.pdf, id=227, 722.7pt x 542.025pt>
File: Compound-4.pdf Graphic file (type pdf)
 <use Compound-4.pdf>
Package pdftex.def Info: Compound-4.pdf used on input line 262.
(pdftex.def)             Requested size: 361.3491pt x 271.01183pt.
 [7 <./Fig_HMBC_11.pdf> <./Fig_COSY_11.pdf>]
<Fig9_1H_NMR_S_14.pdf, id=253, 845.1575pt x 597.23125pt>
File: Fig9_1H_NMR_S_14.pdf Graphic file (type pdf)

<use Fig9_1H_NMR_S_14.pdf>
Package pdftex.def Info: Fig9_1H_NMR_S_14.pdf used on input line 270.
(pdftex.def)             Requested size: 456.37825pt x 322.50006pt.

Overfull \hbox (12.51506pt too wide) in paragraph at lines 270--272
 [][] 
 []

<Fig10_13C_NMR_S_14.pdf, id=254, 845.1575pt x 597.23125pt>
File: Fig10_13C_NMR_S_14.pdf Graphic file (type pdf)

<use Fig10_13C_NMR_S_14.pdf>
Package pdftex.def Info: Fig10_13C_NMR_S_14.pdf used on input line 279.
(pdftex.def)             Requested size: 456.37825pt x 322.50006pt.

Overfull \hbox (12.51506pt too wide) in paragraph at lines 279--281
 [][] 
 []

[8 <./Fig_NOESY_11.pdf> <./Compound-4.pdf>]
<Fig11_HSQC_S_14.pdf, id=287, 845.1575pt x 597.23125pt>
File: Fig11_HSQC_S_14.pdf Graphic file (type pdf)

<use Fig11_HSQC_S_14.pdf>
Package pdftex.def Info: Fig11_HSQC_S_14.pdf used on input line 288.
(pdftex.def)             Requested size: 456.37825pt x 322.50006pt.

Overfull \hbox (12.51506pt too wide) in paragraph at lines 288--290
 [][] 
 []

<Fig12_HMBC_S_14.pdf, id=288, 845.1575pt x 597.23125pt>
File: Fig12_HMBC_S_14.pdf Graphic file (type pdf)

<use Fig12_HMBC_S_14.pdf>
Package pdftex.def Info: Fig12_HMBC_S_14.pdf used on input line 297.
(pdftex.def)             Requested size: 456.37825pt x 322.50006pt.

Overfull \hbox (12.51506pt too wide) in paragraph at lines 297--298
 [][] 
 []

[9 <./Fig9_1H_NMR_S_14.pdf> <./Fig10_13C_NMR_S_14.pdf>]
<Fig13_COSY_S_14.pdf, id=337, 845.1575pt x 597.23125pt>
File: Fig13_COSY_S_14.pdf Graphic file (type pdf)

<use Fig13_COSY_S_14.pdf>
Package pdftex.def Info: Fig13_COSY_S_14.pdf used on input line 305.
(pdftex.def)             Requested size: 422.57771pt x 298.61488pt.

<Fig15_NOESY_S_14.pdf, id=338, 845.1575pt x 597.23125pt>
File: Fig15_NOESY_S_14.pdf Graphic file (type pdf)

<use Fig15_NOESY_S_14.pdf>
Package pdftex.def Info: Fig15_NOESY_S_14.pdf used on input line 313.
(pdftex.def)             Requested size: 422.57771pt x 298.61488pt.
 [10 <./Fig11_HSQC_S_14.pdf> <./Fig12_HMBC_S_14.pdf>] <Fig14_NOESY_S_14.pdf, id
=363, 845.1575pt x 597.23125pt>
File: Fig14_NOESY_S_14.pdf Graphic file (type pdf)

<use Fig14_NOESY_S_14.pdf>
Package pdftex.def Info: Fig14_NOESY_S_14.pdf used on input line 321.
(pdftex.def)             Requested size: 439.48444pt x 310.56203pt.


pdfTeX warning: pdflatex.exe (file ./Compound-3.pdf): PDF inclusion: found PDF 
version <1.6>, but at most version <1.5> allowed
<Compound-3.pdf, id=364, 722.7pt x 397.485pt>
File: Compound-3.pdf Graphic file (type pdf)
 <use Compound-3.pdf>
Package pdftex.def Info: Compound-3.pdf used on input line 331.
(pdftex.def)             Requested size: 397.48622pt x 218.61742pt.
 [11 <./Fig13_COSY_S_14.pdf> <./Fig15_NOESY_S_14.pdf>]
<Fig3_1H_NMR_S_13.pdf, id=395, 845.1575pt x 597.23125pt>
File: Fig3_1H_NMR_S_13.pdf Graphic file (type pdf)

<use Fig3_1H_NMR_S_13.pdf>
Package pdftex.def Info: Fig3_1H_NMR_S_13.pdf used on input line 339.
(pdftex.def)             Requested size: 456.37825pt x 322.50006pt.

Overfull \hbox (12.51506pt too wide) in paragraph at lines 339--341
 [][] 
 []

<Fig4_13C_NMR_S_13.pdf, id=396, 845.1575pt x 597.23125pt>
File: Fig4_13C_NMR_S_13.pdf Graphic file (type pdf)

<use Fig4_13C_NMR_S_13.pdf>
Package pdftex.def Info: Fig4_13C_NMR_S_13.pdf used on input line 347.
(pdftex.def)             Requested size: 456.37825pt x 322.50006pt.

Overfull \hbox (12.51506pt too wide) in paragraph at lines 347--349
[][] 
 []

[12 <./Fig14_NOESY_S_14.pdf> <./Compound-3.pdf>]
<Fig5_HSQC_S_13.pdf, id=429, 845.1575pt x 597.23125pt>
File: Fig5_HSQC_S_13.pdf Graphic file (type pdf)

<use Fig5_HSQC_S_13.pdf>
Package pdftex.def Info: Fig5_HSQC_S_13.pdf used on input line 356.
(pdftex.def)             Requested size: 456.37825pt x 322.50006pt.

Overfull \hbox (12.51506pt too wide) in paragraph at lines 356--358
 [][] 
 []

<Fig6_HMBC_S_13.pdf, id=430, 845.1575pt x 597.23125pt>
File: Fig6_HMBC_S_13.pdf Graphic file (type pdf)

<use Fig6_HMBC_S_13.pdf>
Package pdftex.def Info: Fig6_HMBC_S_13.pdf used on input line 365.
(pdftex.def)             Requested size: 456.37825pt x 322.50006pt.

Overfull \hbox (12.51506pt too wide) in paragraph at lines 365--367
 [][] 
 []

[13 <./Fig3_1H_NMR_S_13.pdf> <./Fig4_13C_NMR_S_13.pdf>]
<Fig7_COSY_S_13.pdf, id=480, 845.1575pt x 597.23125pt>
File: Fig7_COSY_S_13.pdf Graphic file (type pdf)

<use Fig7_COSY_S_13.pdf>
Package pdftex.def Info: Fig7_COSY_S_13.pdf used on input line 374.
(pdftex.def)             Requested size: 439.48444pt x 310.56203pt.

<Fig8_NOESY_S_13.pdf, id=481, 845.1575pt x 597.23125pt>
File: Fig8_NOESY_S_13.pdf Graphic file (type pdf)

<use Fig8_NOESY_S_13.pdf>
Package pdftex.def Info: Fig8_NOESY_S_13.pdf used on input line 383.
(pdftex.def)             Requested size: 439.48444pt x 310.56203pt.
 [14 <./Fig5_HSQC_S_13.pdf> <./Fig6_HMBC_S_13.pdf>]

AED: lastpage setting LastPage
[15 <./Fig7_COSY_S_13.pdf> <./Fig8_NOESY_S_13.pdf>]
Package atveryend Info: Empty hook `BeforeClearDocument' on input line 391.
Package atveryend Info: Empty hook `AfterLastShipout' on input line 391.
 (./molecules-150415.aux)
Package atveryend Info: Executing hook `AtVeryEndDocument' on input line 391.
Package atveryend Info: Executing hook `AtEndAfterFileList' on input line 391.
Package rerunfilecheck Info: File `molecules-150415.out' has not changed.
(rerunfilecheck)             Checksum: B00DADC5B6989A51D17C6A6DA53287BB;56.
 ) 
Here is how much of TeX's memory you used:
 12988 strings out of 493117
 192832 string characters out of 6138984
 320800 words of memory out of 5000000
 16080 multiletter control sequences out of 15000+600000
 40570 words of font info for 123 fonts, out of 8000000 for 9000
 1141 hyphenation exceptions out of 8191
 43i,12n,45p,1980b,496s stack positions out of 5000i,500n,10000p,200000b,80000s
{c:/texlive/2014/texmf-dist/fonts/enc/dvips/base/8r.enc}<c:/texlive/2014/texm
f-dist/fonts/type1/public/amsfonts/cm/cmr10.pfb><c:/texlive/2014/texmf-dist/fon
ts/type1/public/amsfonts/cm/cmsy10.pfb><c:/texlive/2014/texmf-dist/fonts/type1/
urw/palatino/uplb8a.pfb><c:/texlive/2014/texmf-dist/fonts/type1/urw/palatino/up
lbi8a.pfb><c:/texlive/2014/texmf-dist/fonts/type1/urw/palatino/uplr8a.pfb><c:/t
exlive/2014/texmf-dist/fonts/type1/urw/palatino/uplri8a.pfb>
Output written on molecules-150415.pdf (15 pages, 3177768 bytes).
PDF statistics:
 584 PDF objects out of 1000 (max. 8388607)
 426 compressed objects within 5 object streams
 47 named destinations out of 1000 (max. 500000)
 32927 words of extra memory for PDF output out of 35830 (max. 10000000)
