# Supplementary material for: ent-Pimarane and ent-Kaurane Diterpenes from Aldama discolor (Asteraceae) and Their Antiprotozoal Activity
Source: Molecules. 2016 Sep 15;21(9):1237. doi: 10.3390/molecules21091237 (PMC6274167; doi:10.3390/molecules21091237)
Supplement: Supplementary file 2 [file molecules-21-01237-s002.zip › molecules-150415.tex]

%  LaTeX support: latex@mdpi.com
%  In case you need support, please attach all files that are necessary for compiling as well as the log file, and specify the details of your LaTeX setup (which operating system and LaTeX version / tools you are using).

% You need to save the "mdpi.cls" and "mdpi.bst" files into the same folder as this template file.

%=================================================================
\documentclass[molecules,supfile,accept,moreauthors,pdftex,10pt,a4paper]{mdpi} 
%
%--------------------
% Class Options:
%--------------------
% journal
%----------
% Choose between the following MDPI journals:
% actuators, admsci, aerospace, agriculture, agronomy, algorithms, animals, antibiotics, antibodies, antioxidants, applsci, arts, atmosphere, atoms, axioms, batteries, behavsci, beverages, bioengineering, biology, biomedicines, biomimetics, biomolecules, biosensors, brainsci, buildings, carbon, cancers, catalysts, cells, challenges, chemosensors, children, chromatography, climate, coatings, computation, computers, condensedmatter, cosmetics, cryptography, crystals, data, dentistry, designs, diagnostics, diseases, diversity, econometrics, economies, education, electronics, energies, entropy, environments, epigenomes, fermentation, fibers, fishes, fluids, foods, forests, futureinternet, galaxies, games, gels, genealogy, genes, geosciences, geriatrics, healthcare, horticulturae, humanities, hydrology, informatics, information, infrastructures, inorganics, insects, instruments, ijerph, ijfs, ijms, ijgi, inventions, jcdd, jcm, jdb, jfb, jfmk, jimaging, jof, jintelligence, jlpea, jmse, jpm, jrfm, jsan, land, languages, laws, life, literature, lubricants, machines, magnetochemistry, marinedrugs, materials, mathematics, mca, mti, medsci, medicines, membranes, metabolites, metals, microarrays, micromachines, microorganisms, minerals, molbank, molecules, mps, nanomaterials, ncrna, neonatalscreening, nutrients, particles, pathogens, pharmaceuticals, pharmaceutics, pharmacy, philosophies, photonics, plants, polymers, processes, proteomes, publications, recycling, religions, remotesensing, resources, risks, robotics, safety, sensors, separations, sexes, sinusitis, socsci, societies, soils, sports, standards, sustainability, symmetry, systems, technologies, toxics, toxins, tropicalmed, universe, urbansci, vaccines, vetsci, viruses, water
%---------
% article
%---------
% The default type of manuscript is article, but can be replaced by: 
% addendum, article, book, bookreview, briefreport, casereport, changes, comment, commentary, communication, conceptpaper, correction, conferenceproceedings, conferencereport, expressionofconcern, meetingreport, creative, datadescriptor, discussion, editorial, essay, erratum, hypothesis, interestingimage, letter, newbookreceived, opinion, obituary, projectreport, reply, retraction, review, sciprints, shortnote, supfile, technicalnote
% supfile = supplementary materials
%----------
% submit
%----------
% The class option "submit" will be changed to "accept" by the Editorial Office when the paper is accepted. This will only make changes to the frontpage (e.g. the logo of the journal will get visible), the headings, and the copyright information. Also, line numbering will be removed. Journal info and pagination for accepted papers will also be assigned by the Editorial Office.
%------------------
% moreauthors
%------------------
% If there is only one author the class option oneauthor should be used. Otherwise use the class option moreauthors.
%---------
% pdftex
%---------
\usepackage{graphicx}
\usepackage{textcomp}
\usepackage{amssymb} % math simbols
\usepackage{scalefnt} % fontscale
%\hyphenation{A-na-car-di-a-ceae}
\usepackage{morefloats}
\usepackage{caption}
%\DeclareCaptionLabelFormat{myformat}{#1~S#2}
%\captionsetup{labelformat=myformat}
\usepackage{soul}
\usepackage{upgreek}
\usepackage{enumitem}
\usepackage{subfigure}
\usepackage{booktabs}
\usepackage{multirow}
\usepackage{longtable}
\usepackage{microtype}
\newcommand\myurl[1]{\changeurlcolor{black}\url{#1}\changeurlcolor{blue}}
\newcommand{\highlight}[1]{\colorbox{yellow}{#1}}
\usepackage{subfigure}
\makeatletter
\renewcommand{\@thesubfigure}{\normalsize(\textbf{\alph{subfigure}})}
\makeatother


%=================================================================
\firstpage{1} %%MDPI internal note: new layout%%
\lastpage{\pageref*{LastPage}}
\makeatletter %%MDPI internal note: new layout%%
\setcounter{page}{\@firstpage} %%MDPI internal note: new layout%%
\makeatother %%MDPI internal note: new layout%%
\articlenumber{1237}
\doinum{10.3390/molecules21091237}
\pubvolume{21}
\pubyear{2016}
\externaleditor{Academic Editor: name}
\history{Received: date ; Accepted: date ; Published: date}
%------------------------------------------------------------------
% The following line should be uncommented if the LaTeX file is uploaded to arXiv.org
%\pdfoutput=1

%=================================================================
% Add packages and commands here. The following packages are loaded in our class file: fontenc, calc, indentfirst, fancyhdr, graphicx, lastpage, ifthen, lineno, float, amsmath, setspace, enumitem, mathpazo, booktabs, titlesec, etoolbox, amsthm, hyphenat, natbib, hyperref, footmisc, geometry, caption, url, mdframed

%=================================================================
%% Please use the following mathematics environments:
 \theoremstyle{mdpi}
 \newcounter{thm}
 \setcounter{thm}{0}
 \newcounter{ex}
 \setcounter{ex}{0}
 \newcounter{re}
 \setcounter{re}{0}

 \newtheorem{Theorem}[thm]{Theorem}
 \newtheorem{Lemma}[thm]{Lemma}
 \newtheorem{Corollary}[thm]{Corollary}
 \newtheorem{Proposition}[thm]{Proposition}

 \theoremstyle{mdpidefinition}
 \newtheorem{Characterization}[thm]{Characterization}
 \newtheorem{Property}[thm]{Property}
 \newtheorem{Problem}[thm]{Problem}
 \newtheorem{Example}[ex]{Example}
 \newtheorem{ExamplesandDefinitions}[ex]{Examples and Definitions}
 \newtheorem{Remark}[re]{Remark}
 \newtheorem{Definition}[thm]{Definition}
%% For proofs, please use the proof environment (the amsthm package is loaded by the MDPI class).

%=================================================================
% Full title of the paper (Capitalized)
\Title{\scalebox{.9}[1.0]{\textit{ent}-Pimarane and \textit{ent}-Kaurane} Diterpenes from \textit{Aldama discolor} (Asteraceae) and Their Antiprotozoal Activity}

% Authors, for the paper (add full first names)
\Author{Mauro S. Nogueira, Fernando B. Da Costa, Reto Brun, Marcel Kaiser and Thomas J. Schmidt}
% Authors, for metadata in PDF
%\AuthorNames{Firstname Lastname, Firstname Lastname and Firstname Lastname}

% Affiliations / Addresses (Add [1] after \address if there is only one affiliation.)
\address{%
	$^{1}$ \quad Institute of Pharmaceutical Biology and Phytochemistry (IPBP), University of M\"unster, PharmaCampus Corrensstraße 48,M\"unster D-48149, M\"unster, Germany; nogueira@uni-muenster.de (M.N.); thomschm@uni-muenster.de (T.J.S.)\\
	$^{2}$ \quad AsterBioChem Research Team, Laboratory of Pharmacognosy, School of Pharmaceutical Sciences of Ribeir\~ao Preto, USP, Av. do Caf\'e s/n, 14040-903, Ribeir\~ao Preto-SP, Brazil; febcosta@fcfrp.usp.br\\
	$^{3}$ \quad Swiss Tropical and Public Health Institute (Swiss TPH), Socinstr. 57, Basel CH-4051, Switzerland; marcel.kaiser@unibas.ch\\
	$^{4}$ \quad University of Basel, Petersplatz 1, Basel CH-4003, Switzerland}

% Contact information of the corresponding author
\corres{Correspondence: thomschm@uni-muenster.de; Tel.: +49-251-83-33378}

\begin{document}

\section{Supporting Information}

\begin{figure}[H]
	\centering
	\includegraphics [scale=0.6]{Vd-Budlein-Chr-MS}
	\caption{(\textbf{A}) LC-MS-chromatogram of the last fraction (elution with EtOAc) of the CC on silica gel of the dichloromethane extract of \textit{A. discolor} leaves; (\textbf{B}) +ESI-MS of its major compound, budlein A. \mbox{[M + H]$^+$:} 375.1436 (C$_{20}$H$_{23}$O$_7$).}
	\label{Vd-Budlein-Chr-MS}
\end{figure} 
% % % % % % % % % % % % % % % % % % % % % % % % % % % % % % % % % % % % % % % % % % % % % % % % % % % % % %
\vspace{-12pt}
% % % % % % % % - Compound 1 - kaurane
\begin{figure}[H]
\centering
\includegraphics [scale=0.6]{Compound-2}
\caption{+ESI-QqTOF-MS chromatogram (\textbf{A}); UV spectrum (\textbf{B}); +ESI-MS (\textbf{C}) of compound \textbf{1}, \mbox{[M + H]$^+$:} 305.2494 (C$_{20}$H$_{33}$O$_2$) and [M + Na]$^+$: 327.2322 (C$_{20}$H$_{32}$O$_2$Na). Internal calibrant sodium formiate: 12.6 min.}
\label{Compound-2}
\end{figure}
\vspace{-12pt}
\begin{figure}[H]
\centering
\includegraphics [scale=0.54]{Fig1_1H_NMR_S_12}
%\vspace{-1em}
\caption{$^1$H NMR spectrum of compound \textbf{1} (CDCl$_3$, 600 MHz). $^\ast$-CH$ _3$ protons from acetone.}
\label{Fig1_1H_NMR_S_12}
\vspace{-1.5em}
\end{figure} 
\vspace{-12pt}
\begin{figure}[H]
\centering
\includegraphics [scale=0.54]{13C-kaurane}
%\vspace{-1em}
\caption{$^{13}$C NMR spectrum of compound \textbf{1} (CDCl$_3$, 150 MHz). $^\ast$-CH$ _3$ from acetone.}
\label{13C-kaurane}
\vspace{-1.5em}
\end{figure} 
\vspace{-12pt}
\begin{figure}[H]
\centering
\includegraphics [scale=0.54]{HSQC-kaurane}
%\vspace{-1em}
\caption{$^1$H/$^{13}$-HSQC spectrum of compound \textbf{1} (600/150 MHz, CDCl$_{3}$).}
\label{HSQC-kaurane}
\vspace{-1.5em}
\end{figure}
\vspace{-12pt}
\begin{figure}[H]
\centering
\includegraphics [scale=0.54]{HMBC-kaurane}
%\vspace{-1em}
\caption{$^1$H/$^{13}$-HMBC spectrum of compound \textbf{1} (600/150 MHz, CDCl$_{3}$).}
\label{HMBC-kaurane}
\vspace{-1.5em}
\end{figure}
\vspace{-12pt}
\begin{figure}[H]
\centering
\includegraphics [scale=0.54]{COSY-kaurane}
%\vspace{-2em}
\caption{$^1$H/$^1$H-COSY spectrum of compound \textbf{1} (600 MHz, CDCl$_{3}$).}
\label{COSY-kaurane}
\vspace{-1.5em}
\end{figure}
\vspace{-12pt}
\begin{figure}[H]
\centering
\includegraphics [scale=0.54]{NOESY-kaurane}
%\vspace{-2em}
\caption{$^1$H/$^1$H-NOESY spectrum of compound \textbf{1} (600 MHz, CDCl$_{3}$).}
\label{NOESY-kaurane}
\vspace{-1.5em}
\end{figure}
% % % % % % % % % % % % % % % % % % % % % % % % % % % % % % % % % % % % % % % % % % % % % % % % % % % % % % 
\vspace{-12pt}
% % % % % % % % % - Compound 2 ent-pimarane
\begin{figure}[H]
\centering
\includegraphics [scale=0.5]{Compound-1}
\caption{+ESI-QqTOF-MS chromatogram (\textbf{A}); UV spectrum (\textbf{B}); +ESI-MS (\textbf{C}) and +ESI-MS2 (\textbf{D}) spectra of compound \textbf{2}, [M + H]$^+$: 303.2346 (C$_{20}$H$_{31}$O$_2$). Internal calibrant sodium formiate: 12.6 min.}
\label{Compound-1}
% \vspace{-1.5em}
\end{figure} 
\vspace{-12pt}
\begin{figure}[H]
\centering
\includegraphics [scale=0.5]{Fig_1H_NMR_S_11}
\vspace{-1em}
\caption{$^1$H NMR spectrum of compound \textbf{2} (CDCl$_3$, 600 MHz). $^\ast$-CH$ _3$ protons from acetone.}
\label{Fig_1H_NMR_S_11}
\end{figure}
\vspace{-12pt}
\begin{figure}[H]
\centering
\includegraphics [scale=0.54]{Fig_13C_NMR_S_11}
\vspace{-1em}
\caption{$^{13}$C NMR spectrum of compound \textbf{2} (CDCl$_3$, 150 MHz). $^\ast$-CH$ _3$ from acetone.}
\label{Fig_13C_NMR_S_11}
\vspace{-1.5em}
\end{figure}
\vspace{-12pt}
\begin{figure}[H]
\centering
\includegraphics [scale=0.54]{Fig_HSQC_11}
%\vspace{-1em}
\caption{$^1$H/$^{13}$-HSQC spectrum of compound \textbf{2} (600/150 MHz, CDCl$_{3}$).}
\label{Fig_HSQC_11}
\vspace{-1.5em}
\end{figure}
\vspace{-12pt}
\begin{figure}[H]
\centering
\includegraphics [scale=0.54]{Fig_HMBC_11}
%\vspace{-1em}
\caption{$^1$H/$^{13}$-HMBC spectrum of compound \textbf{2} (600/150 MHz, CDCl$_{3}$).}
\label{Fig_HMBC_11}
\vspace{-1.5em}
\end{figure}
\vspace{-12pt}
\begin{figure}[H]
\centering
\includegraphics [scale=0.54]{Fig_COSY_11}
%\vspace{-2em}
\caption{$^1$H/$^1$H-COSY spectrum of compound \textbf{2} (600 MHz, CDCl$_{3}$).}
\label{Fig_COSY_11}
\vspace{-1.5em}
\end{figure}
\vspace{-12pt}
\begin{figure}[H]
\centering
\includegraphics [scale=0.5]{Fig_NOESY_11}
%\vspace{-2em}
\caption{$^1$H/$^1$H-NOESY spectrum of compound \textbf{2} (600 MHz, CDCl$_{3}$). Cross-correlated peak (red circle) enabled the determination of the stereochemistry at C-13.}
\label{Fig_NOESY_11}
\vspace{-1.5em}
\end{figure}
% % % % % % % % % % % % % % % % % % % % % % % % % % % % % % % % % % % % % % % % % % % % % % % % % % % % % %
\vspace{-12pt}
% % % % % % % % % - Compound 3 ent-pimarane
\begin{figure}[H]
\centering
\includegraphics [scale=0.5]{Compound-4}
\caption{+ESI-QqTOF-MS chromatogram (\textbf{A}); UV spectrum (\textbf{B}); +ESI-MS (\textbf{C}) and +ESI-MS2 (\textbf{D}) spectra of compound \textbf{3}, [M + H]$^+$: 303.2332 (C$_{20}$H$_{31}$O$_2$). Internal calibrant sodium formiate: 12.6 min.}
\label{Compound-4}
\vspace{-0.5em}
\end{figure} 
\vspace{-12pt}
\begin{figure}[H]
\centering
\includegraphics [scale=0.54]{Fig9_1H_NMR_S_14}
%\vspace{-2em}
\caption{$^1$H NMR spectrum of compound \textbf{3} (CDCl$_3$, 600 MHz).}
\label{Fig9_1H_NMR_S_14}
\vspace{-1.5em}
\end{figure} 
\vspace{-12pt}
\begin{figure}[H]
\centering
\includegraphics [scale=0.54]{Fig10_13C_NMR_S_14}
%\vspace{-2em}
\caption{$^{13}$C NMR spectrum of compound \textbf{3} (CDCl$_3$, 150 MHz).}
\label{Fig10_13C_NMR_S_14}
\vspace{-1.5em}
\end{figure}
\vspace{-12pt}
\begin{figure}[H]
\centering
\includegraphics [scale=0.54]{Fig11_HSQC_S_14}
%\vspace{-2em}
\caption{$^1$H/$^{13}$-HSQC spectrum of compound \textbf{3} (600/150 MHz, CDCl$_{3}$).}
\label{Fig11_HSQC_S_14}
\vspace{-1.5em}
\end{figure}
\vspace{-12pt}
\begin{figure}[H]
\centering
\includegraphics [scale=0.54]{Fig12_HMBC_S_14}
\caption{$^1$H/$^{13}$-HMBC spectrum of compound \textbf{3} (600/150 MHz, CDCl$_{3}$).}
\label{Fig12_HMBC_S_14}
\vspace{-1.5em}
\end{figure}
\vspace{-12pt}
\begin{figure}[H]
\centering
\includegraphics [scale=0.5]{Fig13_COSY_S_14}
\caption{$^1$H/$^1$H-COSY spectrum of compound \textbf{3} (600 MHz, CDCl$_{3}$).}.
\label{Fig13_COSY_S_14}
\vspace{-2em}
\end{figure}
\vspace{-12pt}
\begin{figure}[H]
\centering
\includegraphics [scale=0.5]{Fig15_NOESY_S_14}
\caption{Partial $^1$H/$^1$H-NOESY spectrum of compound \textbf{3} (600 MHz, CDCl$_{3}$) highlighting correlations in the downfield region.}
\label{Fig15_NOESY_S_14}
\vspace{-1em}
\end{figure}
\vspace{-12pt}
\begin{figure}[H]
\centering
\includegraphics [scale=0.52]{Fig14_NOESY_S_14}
\caption{Partial $^1$H/$^1$H-NOESY spectrum of compound \textbf{3} (600 MHz, CDCl$_{3}$) showing correlations in the upfield region. Stereochemistry at C-13 in compound \textbf{4} is justified by the NOE effects circled in~red.}
\label{Fig14_NOESY_S_14}
\vspace{-1.5em}
\end{figure}
% % % % % % % % % % % % % % % % % % % % % % % % % % % % % % % % % % % % % % % % % % % % % % % %
\vspace{-12pt}
% % % % % % % % % - Compound 4 ent-pimarane
\begin{figure}[H]
\centering
\includegraphics [scale=0.55]{Compound-3}
\caption{+ESI-QqTOF-MS chromatogram (\textbf{A}); UV spectrum (\textbf{B}); +ESI-MS (\textbf{C}) and +ESI-MS2 (\textbf{D}) spectra of compound \textbf{4}, [M + H]$^+$: 303.2369 (C$_{20}$H$_{31}$O$_2$). Internal calibrant sodium formiate: 12.6 min.}
\label{Compound-3}
% \vspace{-1em}
\end{figure} 
\vspace{-12pt}
\begin{figure}[H]
\centering
\includegraphics [scale=0.54]{Fig3_1H_NMR_S_13}
%\vspace{-2em}
\caption{$^1$H NMR spectrum of compound \textbf{4} (CDCl$_3$, 600 MHz). $^\ast$-CH$ _3$ protons from acetone.}
\label{Fig3_1H_NMR_S_13}
\vspace{-1.5em}
\end{figure} 
\vspace{-12pt}
\begin{figure}[H]
\includegraphics [scale=0.54]{Fig4_13C_NMR_S_13}
%\vspace{-2em}
\caption{$^{13}$C NMR spectrum of compound \textbf{4} (CDCl$_3$, 150 MHz). $^\ast$-CH$ _3$ from acetone.}
\label{Fig4_13C_NMR_S_13}
\vspace{-1.5em}
\end{figure}
\vspace{-12pt}
\begin{figure}[H]
\centering
\includegraphics [scale=0.54]{Fig5_HSQC_S_13}
%\vspace{-2em}
\caption{$^1$H/$^{13}$C-HSQC spectrum of compound \textbf{4} (600/150 MHz, CDCl$_{3}$).}
\label{Fig5_HSQC_S_13}
\vspace{-1.5em}
\end{figure}
\vspace{-12pt}
\begin{figure}[H]
\centering
\includegraphics [scale=0.54]{Fig6_HMBC_S_13}
%\vspace{-2em}
\caption{$^1$H/$^{13}$C-HMBC spectrum of compound \textbf{4} (600/150 MHz, CDCl$_{3}$).}
\label{Fig6_HMBC_S_13}
\vspace{-1.5em}
\end{figure}
\vspace{-12pt}
\begin{figure}[H]
\centering
\includegraphics [scale=0.52]{Fig7_COSY_S_13}
%\vspace{-2em}
\caption{$^1$H/$^1$H-COSY spectrum of compound \textbf{4} (600 MHz, CDCl$_{3}$).}
\label{Fig7_COSY_S_13}
\vspace{-1.5em}
\end{figure} 
\vspace{-12pt}
\begin{figure}[H]
\centering
\includegraphics [scale=0.52]{Fig8_NOESY_S_13}
\vspace{-1em}
\caption{$^1$H/$^1$H-NOESY spectrum of compound \textbf{4} (600 MHz, CDCl$_{3}$).}
\label{Fig8_NOESY_S_13}
\end{figure}

% % % % % % % % % % % % % % % % % % % % % % % % % % % % % % % % % % % % % % % % % % % % % % % % % % % % % %

\end{document}
